# Supplementary material for: trans-Dibromidobis(triphenyl­phosphine-κP)palladium(II) chloro­form monosolvate
Source: Acta Crystallogr Sect E Struct Rep Online. 2009 Jul 18;65(Pt 8):m940. doi: 10.1107/S1600536809027408 (PMC2977421; doi:10.1107/S1600536809027408)
Supplement: Supplementary file 2 [file e-65-0m940-Isup2.hkl]

# 
# h,k,l, Fc-squared, Fo-squared, sigma(Fo-squared) and status flag 
# 
data_I
_shelx_title '  C2/c' 
_shelx_refln_list_code          4 
_shelx_F_calc_maximum      520.21 
_exptl_crystal_F_000      1800.00 
_reflns_d_resolution_high  0.7696 
 
loop_ 
 _symmetry_equiv_pos_as_xyz 
 'x, y, z' 
 '-x, y, -z+1/2' 
 'x+1/2, y+1/2, z' 
 '-x+1/2, y+1/2, -z+1/2' 
 '-x, -y, -z' 
 'x, -y, z-1/2' 
 '-x+1/2, -y+1/2, -z' 
 'x+1/2, -y+1/2, z-1/2' 
 
_cell_length_a    12.2314 
_cell_length_b    14.4754 
_cell_length_c    20.1653 
_cell_angle_alpha  90.000 
_cell_angle_beta   92.477 
_cell_angle_gamma  90.000 
 
_shelx_F_squared_multiplier     1.000 
 
loop_ 
 _refln_index_h 
 _refln_index_k 
 _refln_index_l 
 _refln_F_squared_calc 
 _refln_F_squared_meas 
 _refln_F_squared_sigma 
 _refln_observed_status 
   2   0   0     5130.10     4910.44     66.96 o 
   4   0   0    11533.95    11691.93    105.99 o 
   6   0   0    53218.07    54891.36    570.22 o 
   8   0   0     2566.87     2297.76     54.99 o 
  10   0   0    13454.01    12637.30    206.40 o 
  12   0   0    18303.80    17315.99    275.55 o 
  14   0   0     2083.51     2355.66    110.94 o 
   1   1   0     2364.41     2202.01     22.30 o 
   3   1   0    48558.50    51191.38    350.99 o 
   5   1   0      290.42      199.21     11.72 o 
   7   1   0     1897.47     1880.07     28.79 o 
   9   1   0      965.68      922.53     30.10 o 
  11   1   0       28.49      -64.58     43.05 o 
  13   1   0       45.62       41.82     45.66 o 
  15   1   0        3.43      -79.64     53.09 o 
   0   2   0   261161.97   258664.38   3154.52 o 
   2   2   0    93301.63    98731.50   1364.11 o 
   4   2   0      263.39      191.87     25.54 o 
   6   2   0    75806.10    75572.67    482.11 o 
   8   2   0     1690.79     1632.32     31.50 o 
  10   2   0    31412.17    30910.28    214.23 o 
  12   2   0    15964.85    15810.91    265.57 o 
  14   2   0     1239.59     1313.10     64.23 o 
   1   3   0     4813.21     5363.11     87.29 o 
   3   3   0     2434.62     2487.60     36.38 o 
   5   3   0      753.22      900.57     35.10 o 
   7   3   0      246.19      297.83     16.46 o 
   9   3   0      299.93      335.17     20.54 o 
  11   3   0      588.95      499.40     44.29 o 
  13   3   0       11.27      -59.02     40.22 o 
  15   3   0       33.83        0.29     50.25 o 
   0   4   0   199248.70   194869.98   2396.13 o 
   2   4   0     1582.49     1580.14     27.98 o 
   4   4   0     8881.00     9354.72     75.26 o 
   6   4   0    32746.83    30471.33    206.88 o 
   8   4   0     1518.91     1555.96     30.56 o 
  10   4   0    16427.48    15996.61    116.98 o 
  12   4   0    25209.29    25230.66    238.61 o 
  14   4   0      965.50      911.85     56.56 o 
   1   5   0    18117.46    17530.02    144.09 o 
   3   5   0      912.99      859.12     17.64 o 
   5   5   0     1441.17     1579.49     36.26 o 
   7   5   0     2927.14     3265.81     41.08 o 
   9   5   0     2185.43     2099.60     37.66 o 
  11   5   0       37.58      143.39     93.18 o 
  13   5   0       11.63       49.38     42.15 o 
  15   5   0       16.09      -28.34     50.95 o 
   0   6   0   194304.61   187722.84   2319.34 o 
   2   6   0    25789.06    27678.10    334.94 o 
   4   6   0       92.72      228.68     13.40 o 
   6   6   0    38458.00    37761.57    446.18 o 
   8   6   0     1347.00     1458.68     35.22 o 
  10   6   0    10986.26    10797.01     89.42 o 
  12   6   0    19615.36    19819.06    198.42 o 
  14   6   0      285.80      309.37     51.13 o 
   1   7   0     1457.39     1778.50     48.56 o 
   3   7   0      735.38     1170.98    105.79 o 
   5   7   0      659.89      643.75     24.39 o 
   7   7   0      198.52      264.71     29.64 o 
   9   7   0        1.76       -2.13     22.32 o 
  11   7   0       28.29      211.45    176.88 o 
  13   7   0      339.18      359.25     47.12 o 
   0   8   0   149761.30   149421.78   3209.40 o 
   2   8   0     6544.70     6880.63     84.44 o 
   4   8   0     4439.66     4759.73     47.74 o 
   6   8   0    28075.64    27977.35    172.64 o 
   8   8   0       91.50       24.48     10.91 o 
  10   8   0     9552.08     9900.13    111.27 o 
  12   8   0    13457.26    13725.99    240.59 o 
  14   8   0      470.27      638.23     77.83 o 
   1   9   0     1570.84     1421.43     48.15 o 
   3   9   0     2828.86     2572.66     47.07 o 
   5   9   0      740.91      801.42     25.74 o 
   7   9   0      106.15      199.67     28.42 o 
   9   9   0      143.83       67.36     24.49 o 
  11   9   0      824.94     1252.01    253.54 o 
  13   9   0      502.15      558.40    167.23 o 
   0  10   0    68168.95    66659.52    683.83 o 
   2  10   0     1774.39     1777.26     41.88 o 
   4  10   0     1312.34     1420.63     42.37 o 
   6  10   0    28306.61    27830.05    274.37 o 
   8  10   0      734.22      726.69     43.31 o 
  10  10   0     6533.85     6876.29    236.40 o 
  12  10   0    11043.03    11000.63    231.97 o 
   1  11   0     4364.77     4138.58     74.13 o 
   3  11   0     3020.71     2845.53     70.32 o 
   5  11   0      302.19      373.22     42.55 o 
   7  11   0      252.28      332.57     68.65 o 
   9  11   0       69.72       48.79     39.42 o 
  11  11   0      299.30      532.60    128.71 o 
   0  12   0    51902.68    50507.06    654.17 o 
   2  12   0      873.39      928.00     46.68 o 
   4  12   0      752.67      792.38     44.60 o 
   6  12   0    14571.83    14137.63    176.77 o 
   8  12   0     1207.92     1191.29     51.17 o 
  10  12   0     8125.02     8176.53    263.85 o 
  12  12   0     8547.93     8808.41    298.63 o 
   1  13   0      109.82      125.84     39.51 o 
   3  13   0       33.21       86.71     37.45 o 
   5  13   0      370.84      392.57     52.85 o 
   7  13   0       49.22       91.86     59.45 o 
   9  13   0        3.94      -42.48     50.72 o 
  11  13   0      584.62      610.39    156.16 o 
   0  14   0    39624.79    37894.64    516.82 o 
   2  14   0       31.67       25.69     42.31 o 
   4  14   0      793.24      882.41     53.91 o 
   6  14   0     5174.63     5161.65    115.64 o 
   8  14   0       55.24       44.81     52.47 o 
  10  14   0     7136.06     7280.50    291.70 o 
   1  15   0      223.68      366.56     58.55 o 
   3  15   0      188.73      127.78     49.12 o 
   5  15   0      110.99      191.26     49.60 o 
   7  15   0        3.88       -1.62     46.70 o 
   9  15   0      205.75      185.27     80.97 o 
   0  16   0    20918.53    20899.88    332.32 o 
   2  16   0      610.02      536.32     57.93 o 
   4  16   0        1.04        9.87     51.79 o 
   6  16   0     7981.70     7575.90    148.24 o 
   8  16   0       35.91       16.12     56.11 o 
   1  17   0     1018.01     1123.93     67.02 o 
   3  17   0      423.66      376.50     61.03 o 
   5  17   0       50.18       58.52     57.96 o 
   0  18   0    18521.24    18396.01    314.13 o 
   2  18   0      658.89      626.60     68.17 o 
   4  18   0      207.54      217.49     60.30 o 
 -15   1   1      962.64      961.99     68.69 o 
 -13   1   1     1817.13     1891.89     70.96 o 
 -11   1   1    47102.43    46543.44    439.58 o 
  -9   1   1       35.99       18.29     19.29 o 
  -7   1   1     7421.96     8234.86     65.75 o 
  -5   1   1    69498.60    69846.15    445.76 o 
  -3   1   1    27520.26    28808.17    300.71 o 
  -1   1   1    85463.55    99487.40    797.32 o 
   1   1   1    47525.11    51981.02    344.09 o 
   3   1   1    27668.20    27276.21    265.67 o 
   5   1   1    41051.23    42289.75    292.44 o 
   7   1   1    17699.59    16617.55    119.28 o 
   9   1   1      298.29      271.17     19.88 o 
  11   1   1    28774.11    28722.42    287.98 o 
  13   1   1     2630.89     2748.26     79.06 o 
  15   1   1     1100.12     1002.32     68.02 o 
 -14   2   1      293.65      297.07     52.76 o 
 -12   2   1      327.89      221.91     60.05 o 
 -10   2   1     1118.10     1136.10     78.08 o 
  -8   2   1     1419.89     1389.47     28.85 o 
  -6   2   1     5174.91     5588.83     48.12 o 
  -4   2   1     8585.40     8824.23    114.60 o 
  -2   2   1    26952.22    29063.04    268.46 o 
   0   2   1     4726.25     4671.65     32.24 o 
   2   2   1     3714.02     3689.56     32.47 o 
   4   2   1     1605.31     1562.91     28.37 o 
   6   2   1      605.48      680.57     23.06 o 
   8   2   1      535.29      541.85     20.24 o 
  10   2   1     2677.92     2487.87     48.18 o 
  12   2   1        3.91       15.79     59.75 o 
  14   2   1       62.70       64.90     47.20 o 
 -15   3   1     1620.52     1432.00     65.78 o 
 -13   3   1     2107.34     2071.40     75.14 o 
 -11   3   1    37881.39    36769.68    374.56 o 
  -9   3   1      105.89      152.64     20.16 o 
  -7   3   1     1127.80      971.60     27.06 o 
  -5   3   1    49167.39    49738.31    347.10 o 
  -3   3   1     1657.87     1513.34     45.84 o 
  -1   3   1    42304.42    42378.61    300.45 o 
   1   3   1   270623.50   272736.69   4721.97 o 
   3   3   1     1872.55     2189.24     24.40 o 
   5   3   1     6743.80     5811.57     60.00 o 
   7   3   1     8741.33     8584.59     74.44 o 
   9   3   1      123.12      117.02     20.20 o 
  11   3   1    21886.31    21417.70    254.52 o 
  13   3   1      769.46      699.65     49.89 o 
  15   3   1      724.07      722.30     59.20 o 
 -14   4   1      249.91      224.63     48.02 o 
 -12   4   1      200.88       87.66     79.20 o 
 -10   4   1      311.02      262.84     35.52 o 
  -8   4   1       69.18       89.25     16.53 o 
  -6   4   1        3.04       20.30     23.60 o 
  -4   4   1      848.08     1064.02     65.31 o 
  -2   4   1     3954.76     3768.95     31.72 o 
   0   4   1      616.09      673.09     36.00 o 
   2   4   1     2512.25     2210.63     22.91 o 
   4   4   1      370.15      324.48     13.91 o 
   6   4   1      160.48       72.24     21.01 o 
   8   4   1     1752.52     1797.57     32.20 o 
  10   4   1     1011.57      987.17     57.75 o 
  12   4   1       24.30        9.97     39.62 o 
  14   4   1      420.41      529.17     50.84 o 
 -15   5   1      404.30      288.50     57.55 o 
 -13   5   1     1545.25     1457.54     56.36 o 
 -11   5   1    34730.70    34025.93    301.94 o 
  -9   5   1      226.19      277.91     20.61 o 
  -7   5   1      607.41      607.43     20.99 o 
  -5   5   1    38229.53    36823.13    634.77 o 
  -3   5   1      195.61      332.84     16.95 o 
  -1   5   1    37127.55    37610.85    249.24 o 
   1   5   1   107622.14   114532.33    883.54 o 
   3   5   1    15507.52    15006.61     99.60 o 
   5   5   1    12553.72    11371.73     92.42 o 
   7   5   1    27277.19    26860.95    204.72 o 
   9   5   1      158.63      162.26     20.82 o 
  11   5   1    33269.92    32906.25    264.29 o 
  13   5   1      993.78     1077.31     53.31 o 
  15   5   1     1411.17     1505.09     67.68 o 
 -14   6   1       74.86      103.79     49.05 o 
 -12   6   1        2.13      485.61    175.81 o 
 -10   6   1       24.40      109.45     41.06 o 
  -8   6   1      208.90      255.42     21.16 o 
  -6   6   1      857.67     1140.54     31.39 o 
  -4   6   1      927.21     1109.52     64.93 o 
  -2   6   1     1168.26     1264.09     28.85 o 
   0   6   1     4963.62     6591.68    284.34 o 
   2   6   1     1275.08     1883.29     40.57 o 
   4   6   1     2370.49     2375.43     28.76 o 
   6   6   1      248.80      369.69     68.82 o 
   8   6   1      215.87      253.12     20.87 o 
  10   6   1      528.48      494.67     29.65 o 
  12   6   1      306.96      374.22     69.50 o 
  14   6   1      245.13      207.99     50.69 o 
 -13   7   1     1336.07     1322.54     58.55 o 
 -11   7   1    31535.57    31465.88    283.51 o 
  -9   7   1       66.31       39.70     22.32 o 
  -7   7   1     1001.82      966.83     26.25 o 
  -5   7   1    56217.30    58172.49    391.82 o 
  -3   7   1      767.26      623.00     18.60 o 
  -1   7   1    36240.38    36475.91    265.69 o 
   1   7   1    43898.92    44537.94    394.15 o 
   3   7   1    40041.85    40953.32    347.84 o 
   5   7   1    20167.88    20658.32    136.43 o 
   7   7   1    22992.91    22321.53    161.13 o 
   9   7   1     1468.74     1594.97     39.77 o 
  11   7   1    26073.22    26650.28    221.58 o 
  13   7   1      908.57      933.31     73.90 o 
 -14   8   1        2.07       -0.40     92.84 o 
 -12   8   1      203.36      563.47    173.06 o 
 -10   8   1       24.67      158.76     84.73 o 
  -8   8   1     3830.04     3951.20     55.28 o 
  -6   8   1      509.82      774.77     67.45 o 
  -4   8   1     1300.21     1254.69     44.42 o 
  -2   8   1     3416.30     3806.77     43.35 o 
   0   8   1     8801.65     9273.06    193.09 o 
   2   8   1        6.57        4.36     21.72 o 
   4   8   1      190.69      282.95     18.20 o 
   6   8   1      490.91      534.52     28.69 o 
   8   8   1      503.85      563.36     26.24 o 
  10   8   1        0.39      -37.09     24.73 o 
  12   8   1       45.94      123.02     98.68 o 
  14   8   1       28.75     -131.53    123.13 o 
 -13   9   1     1686.37     1615.09    107.64 o 
 -11   9   1    23689.16    24318.90    306.77 o 
  -9   9   1      343.92      248.09     37.73 o 
  -7   9   1      447.47      460.65     24.08 o 
  -5   9   1    22908.51    23263.02    168.98 o 
  -3   9   1     2032.31     2309.18     37.50 o 
  -1   9   1    37465.01    36702.03    270.58 o 
   1   9   1    47038.01    44791.53    403.45 o 
   3   9   1     5623.53     5149.20     74.73 o 
   5   9   1     6569.22     6371.89     88.06 o 
   7   9   1    15321.22    14498.50    136.93 o 
   9   9   1      249.62      225.42     32.50 o 
  11   9   1    18475.67    18038.42    648.23 o 
  13   9   1     1304.64     1281.71    104.90 o 
 -12  10   1        0.50      140.07     75.29 o 
 -10  10   1      657.63      661.60    109.22 o 
  -8  10   1     1759.55     1731.03     51.54 o 
  -6  10   1      294.80      348.55     51.14 o 
  -4  10   1      671.33      591.62     31.15 o 
  -2  10   1     1159.11     1145.23     34.95 o 
   0  10   1       33.26       46.63     30.00 o 
   2  10   1     2389.16     2183.98     64.82 o 
   4  10   1       46.85       29.53     39.03 o 
   6  10   1      573.35      555.22     34.85 o 
   8  10   1      967.44      890.20     38.86 o 
  10  10   1      326.07      262.69     42.59 o 
  12  10   1      456.28      464.19    125.07 o 
 -11  11   1    20484.64    21089.33    275.46 o 
  -9  11   1       58.60       87.00     40.36 o 
  -7  11   1      640.10      542.20     35.85 o 
  -5  11   1    24669.33    23867.47    241.34 o 
  -3  11   1      273.31      228.52     27.80 o 
  -1  11   1    29542.27    29032.28    279.31 o 
   1  11   1    44843.73    44828.54    411.58 o 
   3  11   1    15624.83    14665.91    160.28 o 
   5  11   1     8021.10     7834.46     94.63 o 
   7  11   1     7710.59     7291.04     92.93 o 
   9  11   1      497.76      557.67     46.23 o 
  11  11   1    12624.82    13164.56    323.88 o 
 -12  12   1       82.63       83.27     90.19 o 
 -10  12   1        4.95        1.89     68.68 o 
  -8  12   1      147.71      237.03     40.77 o 
  -6  12   1      246.94      355.93     64.28 o 
  -4  12   1      162.87      188.31     39.78 o 
  -2  12   1     5716.73     5646.21     89.50 o 
   0  12   1     1834.24     1837.90     57.58 o 
   2  12   1     1596.13     1572.02     54.68 o 
   4  12   1     1513.43     1445.71     54.54 o 
   6  12   1     1707.71     1602.81     93.16 o 
   8  12   1       26.18       13.38     39.63 o 
  10  12   1      429.43      446.53     82.00 o 
  12  12   1      750.87      794.59    101.54 o 
 -11  13   1    15353.42    16141.67    444.66 o 
  -9  13   1      655.58      616.44     60.82 o 
  -7  13   1       24.16       36.45     42.30 o 
  -5  13   1    20912.52    20609.32    223.00 o 
  -3  13   1      233.60      257.25     41.50 o 
  -1  13   1    13303.02    13130.93    155.77 o 
   1  13   1    10553.85    10602.13    136.38 o 
   3  13   1     1607.09     1497.64     67.11 o 
   5  13   1     2522.40     2880.30    106.60 o 
   7  13   1     7896.81     7880.81    114.76 o 
   9  13   1     2095.24     1950.88    163.79 o 
  11  13   1    11930.20    13103.04    263.63 o 
 -10  14   1      106.26       82.31     88.11 o 
  -8  14   1      695.91      741.27     63.77 o 
  -6  14   1      646.81      706.61     96.10 o 
  -4  14   1        1.45       21.47     43.66 o 
  -2  14   1      536.18      546.59     47.26 o 
   0  14   1      127.75      230.85     49.11 o 
   2  14   1     1710.73     1710.88     79.87 o 
   4  14   1      722.74      699.15     52.20 o 
   6  14   1       15.44      136.88    107.57 o 
   8  14   1        7.72       26.69     53.65 o 
  10  14   1      140.06      184.46    142.71 o 
  -9  15   1       82.06      131.08     79.38 o 
  -7  15   1       33.95      -16.94     49.07 o 
  -5  15   1     7119.66     7187.50    118.95 o 
  -3  15   1      318.71      300.71     46.96 o 
  -1  15   1    11425.35    11064.81    163.20 o 
   1  15   1    14935.44    14706.37    178.27 o 
   3  15   1     1495.57     1465.26     60.45 o 
   5  15   1     6400.39     6396.30    112.05 o 
   7  15   1     4835.96     4618.89     99.17 o 
   9  15   1     1862.87     1742.70    101.71 o 
  -8  16   1      794.63      859.52     65.12 o 
  -6  16   1      228.58      235.02    138.02 o 
  -4  16   1       55.69       36.27     51.78 o 
  -2  16   1      241.98      213.41     52.41 o 
   0  16   1      968.27     1182.30     72.76 o 
   2  16   1      301.75      302.10     52.08 o 
   4  16   1      299.95      448.58     56.36 o 
   6  16   1      120.61      241.13     73.15 o 
   8  16   1      279.17      375.88    104.78 o 
  -5  17   1     3412.79     3472.34    111.84 o 
  -3  17   1       72.38      106.15     56.78 o 
  -1  17   1    11770.72    11759.26    165.66 o 
   1  17   1     9803.84     9396.97    143.58 o 
   3  17   1      199.92      183.38     57.64 o 
   5  17   1     1985.21     2174.77    108.18 o 
  -4  18   1        0.37       21.42     57.68 o 
  -2  18   1       17.87       23.75     58.70 o 
   0  18   1      365.41      712.77     75.45 o 
   2  18   1      440.45      533.80     66.63 o 
   4  18   1      991.83     1033.01     74.46 o 
 -14   0   2     3242.46     3060.43    118.51 o 
 -12   0   2    16703.51    16122.82    260.77 o 
 -10   0   2    20965.56    20449.95    301.11 o 
  -8   0   2    15660.95    15999.83    219.90 o 
  -6   0   2    50075.28    52835.57    529.08 o 
  -4   0   2    12278.94    11488.99    124.05 o 
  -2   0   2     4410.14     4457.61     83.64 o 
   0   0   2   140269.16   137509.91   2294.64 o 
   2   0   2     1691.31     1197.30     39.28 o 
   4   0   2     1183.03     1169.86     41.45 o 
   6   0   2    85402.30    81788.81   1075.92 o 
   8   0   2     1038.12     1000.51     43.12 o 
  10   0   2      120.97       24.68     44.92 o 
  12   0   2    13281.92    12914.25    223.52 o 
  14   0   2      986.72     1021.15     86.52 o 
 -15   1   2        0.79      -82.15     56.03 o 
 -13   1   2       99.37      125.55     46.45 o 
 -11   1   2      724.20      612.62     53.80 o 
  -9   1   2      412.17      450.20     24.22 o 
  -7   1   2     3774.44     3841.96     38.18 o 
  -5   1   2     3811.35     3537.25     48.00 o 
  -3   1   2     1065.47     1171.08     15.74 o 
  -1   1   2      280.63      308.75     18.16 o 
   1   1   2     1376.88     1328.28     12.96 o 
   3   1   2     1399.84     1649.39     22.08 o 
   5   1   2      276.98      303.78     24.42 o 
   7   1   2     1714.20     1792.62     33.23 o 
   9   1   2      307.26      298.91     20.99 o 
  11   1   2     1194.62     1166.68     76.36 o 
  13   1   2       53.49       53.66     44.98 o 
  15   1   2      137.76      117.13     59.11 o 
 -14   2   2      421.22      375.23     52.57 o 
 -12   2   2    11884.39    11527.38    146.29 o 
 -10   2   2    26353.60    25822.21    277.44 o 
  -8   2   2     4979.11     4750.72     46.47 o 
  -6   2   2    26264.11    25320.96    169.13 o 
  -4   2   2   184602.77   188046.63   1457.40 o 
  -2   2   2      349.81      453.89     72.89 o 
   0   2   2    74001.70    76554.95    629.98 o 
   2   2   2     2085.85     2092.42     30.16 o 
   4   2   2     7676.98     8291.72     67.24 o 
   6   2   2   105912.57   105438.09    884.52 o 
   8   2   2     9699.93     9724.33     80.78 o 
  10   2   2      582.43      519.51     39.78 o 
  12   2   2    16996.25    17432.52    178.84 o 
  14   2   2     1127.38     1083.72     55.77 o 
 -15   3   2        0.84      -71.90     58.63 o 
 -13   3   2       15.76       59.24     44.38 o 
 -11   3   2      459.92      336.14     61.92 o 
  -9   3   2     1466.35     1416.29     30.32 o 
  -7   3   2       26.00       29.32     14.34 o 
  -5   3   2      973.80     1077.89     50.92 o 
  -3   3   2     8677.22     9354.75     83.41 o 
  -1   3   2     5064.47     5547.50     42.66 o 
   1   3   2     9489.76     9758.67    140.45 o 
   3   3   2     1060.30     1023.80     20.00 o 
   5   3   2     2501.05     2639.68     40.02 o 
   7   3   2     2462.81     2585.38     44.34 o 
   9   3   2       76.09       64.11     18.40 o 
  11   3   2     1684.28     1586.35     38.46 o 
  13   3   2      138.58      124.08     46.21 o 
  15   3   2      597.09      569.81     56.38 o 
 -14   4   2       62.23        8.05     45.84 o 
 -12   4   2    10148.68     9713.70    121.68 o 
 -10   4   2    25795.70    25226.50    254.29 o 
  -8   4   2    12957.09    12584.03     95.83 o 
  -6   4   2    53562.07    53867.69    377.46 o 
  -4   4   2   136445.50   141209.48   1354.07 o 
  -2   4   2      727.94      704.62     16.84 o 
   0   4   2   136083.48   137852.81    973.23 o 
   2   4   2    10551.75    11186.97    105.40 o 
   4   4   2    12548.87    13206.87    102.09 o 
   6   4   2    95307.23    96331.14    665.18 o 
   8   4   2    13163.13    13455.33    105.96 o 
  10   4   2     2706.64     2807.69     47.28 o 
  12   4   2    10861.35    11030.69    131.65 o 
  14   4   2      692.98      731.29     55.56 o 
 -15   5   2        0.68      -76.01     50.67 o 
 -13   5   2      184.48      155.33     48.57 o 
 -11   5   2     1645.64     1810.29    129.75 o 
  -9   5   2       24.28        0.85     18.35 o 
  -7   5   2     5054.50     5224.64     52.48 o 
  -5   5   2        2.58      -34.15     22.77 o 
  -3   5   2     1702.94     1836.53     30.79 o 
  -1   5   2      653.65      996.17     25.95 o 
   1   5   2    21397.28    21086.26    183.11 o 
   3   5   2      328.92      243.47     11.72 o 
   5   5   2     1898.84     1963.86     31.39 o 
   7   5   2      599.98      659.93     24.36 o 
   9   5   2      339.57      360.44     24.47 o 
  11   5   2      117.20       -1.75     32.10 o 
  13   5   2      161.04      221.05     44.71 o 
  15   5   2      112.01        5.15     58.38 o 
 -14   6   2      627.93      601.88     55.84 o 
 -12   6   2    12121.89    12117.45    140.06 o 
 -10   6   2    10984.05    10858.45    108.73 o 
  -8   6   2     6787.67     6420.75     62.74 o 
  -6   6   2    13126.04    13899.15    114.62 o 
  -4   6   2    31693.25    32028.33    240.94 o 
  -2   6   2     4869.41     5229.99     46.18 o 
   0   6   2   160311.16   162730.17   1411.57 o 
   2   6   2    16712.44    15756.42    133.92 o 
   4   6   2      834.31      932.04     21.42 o 
   6   6   2    65583.91    65463.29    459.67 o 
   8   6   2     1575.66     1702.17     37.04 o 
  10   6   2      787.91      788.66     35.30 o 
  12   6   2    11836.69    11860.08    159.06 o 
  14   6   2     1009.72      959.93     63.59 o 
 -13   7   2        8.72      -37.39     48.99 o 
 -11   7   2      328.78     1326.76     83.44 o 
  -9   7   2      697.14      719.20     30.86 o 
  -7   7   2       61.12       37.40     20.08 o 
  -5   7   2     4373.82     4562.47    100.30 o 
  -3   7   2        5.85       14.28     13.85 o 
  -1   7   2      645.40     1101.28     73.96 o 
   1   7   2        4.85       44.50     20.81 o 
   3   7   2     2227.78     2151.42     59.62 o 
   5   7   2       73.04       69.00     15.84 o 
   7   7   2     3776.87     3782.07    103.90 o 
   9   7   2        2.53       -1.55     18.55 o 
  11   7   2      560.04      465.53     49.44 o 
  13   7   2      119.67      156.90     79.15 o 
 -14   8   2       86.17      -44.45     67.06 o 
 -12   8   2     9415.14     9388.46    257.82 o 
 -10   8   2    13337.28    13266.46    141.08 o 
  -8   8   2     3934.35     3872.21     56.25 o 
  -6   8   2    16493.62    16754.88    129.30 o 
  -4   8   2    31012.77    30110.47    227.21 o 
  -2   8   2      574.84      569.25     17.66 o 
   0   8   2    60642.50    58263.32    512.76 o 
   2   8   2     6183.07     6190.82     78.06 o 
   4   8   2     2843.11     2485.42     40.39 o 
   6   8   2    26918.36    25929.70    193.96 o 
   8   8   2     3189.84     3244.91     46.99 o 
  10   8   2     1814.05     1997.10     90.31 o 
  12   8   2     9985.46    10293.38    317.04 o 
  14   8   2      160.05      342.39     96.59 o 
 -13   9   2      364.44      484.32     72.86 o 
 -11   9   2     1140.59     1186.40     80.30 o 
  -9   9   2      602.72      483.53     40.77 o 
  -7   9   2      799.74      813.71     27.54 o 
  -5   9   2     3717.14     3520.05     69.60 o 
  -3   9   2      733.69      636.60     26.21 o 
  -1   9   2      306.35      291.51     18.36 o 
   1   9   2       37.95       10.54     24.29 o 
   3   9   2        7.90        4.69     25.03 o 
   5   9   2     1971.59     1914.52     40.85 o 
   7   9   2      192.25      247.79     30.40 o 
   9   9   2     1547.90     1512.12     48.68 o 
  11   9   2       37.51        5.30     54.98 o 
  13   9   2      174.24      173.37     84.51 o 
 -12  10   2     4002.86     4065.37    170.17 o 
 -10  10   2    12453.61    12818.09    174.72 o 
  -8  10   2     1818.23     1928.61     54.18 o 
  -6  10   2    19719.10    19063.13    496.78 o 
  -4  10   2    24768.82    24783.11    218.17 o 
  -2  10   2     2395.80     2194.32     36.69 o 
   0  10   2    46462.33    45134.29    409.93 o 
   2  10   2      160.99      180.55     32.91 o 
   4  10   2     6813.91     6414.84     89.18 o 
   6  10   2    28756.61    27937.84    235.29 o 
   8  10   2     2971.33     3159.96     61.94 o 
  10  10   2     2488.64     2691.18     79.34 o 
  12  10   2     9331.35     9756.28    220.93 o 
 -11  11   2       21.97       65.99     56.26 o 
  -9  11   2      440.86      379.02     38.42 o 
  -7  11   2      502.07      474.68     43.20 o 
  -5  11   2     1635.99     1785.97     99.39 o 
  -3  11   2      131.37      162.53     52.93 o 
  -1  11   2     8919.84     8511.44    161.94 o 
   1  11   2     1065.10     1127.88     42.45 o 
   3  11   2     2726.29     2957.97     63.85 o 
   5  11   2     3743.95     3689.85     98.07 o 
   7  11   2     1160.02     1098.07    122.21 o 
   9  11   2      307.91      337.16     51.10 o 
  11  11   2      407.17      334.80     79.93 o 
 -12  12   2     5671.48     5964.92    150.32 o 
 -10  12   2     6671.11     7030.98    138.97 o 
  -8  12   2     3870.43     4181.74     83.20 o 
  -6  12   2     6997.56     6900.47    124.53 o 
  -4  12   2    18560.02    18382.70    198.73 o 
  -2  12   2     2478.18     2294.72     62.71 o 
   0  12   2    59887.60    58101.89    525.86 o 
   2  12   2     2102.66     2092.25     65.91 o 
   4  12   2      255.48      305.13     38.09 o 
   6  12   2    21428.98    21132.91    178.24 o 
   8  12   2     3406.28     3253.72     75.94 o 
  10  12   2      989.27      905.42     66.71 o 
  12  12   2     4276.67     4544.83    163.41 o 
 -11  13   2      371.55      691.91    157.79 o 
  -9  13   2      136.60       85.69     73.79 o 
  -7  13   2      451.79      341.81     56.10 o 
  -5  13   2      703.87     1014.99    169.59 o 
  -3  13   2     1911.88     1694.34     60.52 o 
  -1  13   2       35.86       70.32     36.74 o 
   1  13   2     2639.58     2685.16    104.30 o 
   3  13   2     1911.69     1689.30     60.79 o 
   5  13   2     2800.98     2721.59     72.60 o 
   7  13   2     1131.20     1295.33     64.30 o 
   9  13   2       13.37      -80.78     53.85 o 
  11  13   2       10.39     -111.09     84.31 o 
 -10  14   2     4882.28     5503.06    165.18 o 
  -8  14   2     4294.76     4331.16    110.59 o 
  -6  14   2     7300.25     6982.07    134.39 o 
  -4  14   2    12799.88    12903.91    160.13 o 
  -2  14   2     1533.85     1432.15     56.99 o 
   0  14   2    23770.34    22690.52    282.16 o 
   2  14   2     8769.40     8086.92    118.09 o 
   4  14   2      656.90      543.06     49.45 o 
   6  14   2    12108.49    12123.77    136.36 o 
   8  14   2     4911.53     4566.30    136.80 o 
  10  14   2     1429.18     1542.13    174.69 o 
  -9  15   2      101.52       -6.65     84.71 o 
  -7  15   2      447.85      445.34     65.86 o 
  -5  15   2     4311.68     4419.63    110.88 o 
  -3  15   2       20.41       14.60     45.39 o 
  -1  15   2        2.59       19.86     46.01 o 
   1  15   2       93.06      308.01     55.99 o 
   3  15   2      179.37      191.65     48.06 o 
   5  15   2      443.08      330.03     51.60 o 
   7  15   2     1120.46     1037.22     61.52 o 
   9  15   2       18.08      -83.68    118.15 o 
  -8  16   2       44.74       26.40     55.69 o 
  -6  16   2     2204.43     2069.00     90.48 o 
  -4  16   2     9597.91     9644.51    144.23 o 
  -2  16   2      862.71      838.21     58.22 o 
   0  16   2    14307.34    13880.96    176.15 o 
   2  16   2      103.50       61.05     51.65 o 
   4  16   2      627.01      613.61     59.01 o 
   6  16   2    12883.94    13186.55    153.43 o 
   8  16   2     2480.36     2645.04    129.12 o 
  -5  17   2       80.91      125.69    100.29 o 
  -3  17   2      487.74      450.49     61.78 o 
  -1  17   2      155.38      245.53     58.50 o 
   1  17   2     1326.47     1551.73     72.03 o 
   3  17   2      748.53      722.70     61.84 o 
   5  17   2      412.56      490.59     63.93 o 
  -4  18   2     4918.78     4840.23    114.09 o 
  -2  18   2      645.44      586.26     68.50 o 
   0  18   2     8541.83     8673.33    144.79 o 
   2  18   2      537.80      531.14     61.59 o 
   4  18   2      522.54      625.94     67.44 o 
 -15   1   3     5471.63     5369.22    122.26 o 
 -13   1   3      112.33       66.08     43.22 o 
 -11   1   3    24737.02    24761.04    254.51 o 
  -9   1   3     1147.39     1089.58     32.81 o 
  -7   1   3     2110.99     1947.74     29.77 o 
  -5   1   3    72042.59    72097.45    462.34 o 
  -3   1   3    18683.92    20430.99    165.61 o 
  -1   1   3     9489.25    10491.71     81.60 o 
   1   1   3     1285.23     1213.97     22.02 o 
   3   1   3   100661.08   102724.43    757.27 o 
   5   1   3     3819.65     3598.08     43.14 o 
   7   1   3    86852.48    81614.41   2374.41 o 
   9   1   3     1367.65     1463.39     35.36 o 
  11   1   3     8648.23     8572.04     93.07 o 
  13   1   3     4997.57     5178.61     91.36 o 
  15   1   3      248.24      338.77     71.29 o 
 -14   2   3       10.44      -32.30     47.83 o 
 -12   2   3      192.12      157.16     41.30 o 
 -10   2   3      710.10      693.00     48.81 o 
  -8   2   3      241.38      306.29     15.26 o 
  -6   2   3    12749.80    13129.91    106.69 o 
  -4   2   3      266.70      170.96     11.67 o 
  -2   2   3      223.50      337.56     16.69 o 
   0   2   3     6657.27     7215.54     67.88 o 
   2   2   3     3076.95     2910.01     30.97 o 
   4   2   3     1627.12     1507.27     27.35 o 
   6   2   3     5371.11     5641.86     55.97 o 
   8   2   3      487.41      495.10     36.52 o 
  10   2   3      678.70      710.09     36.73 o 
  12   2   3        5.63      -54.03     38.85 o 
  14   2   3      309.28      222.59     48.30 o 
 -15   3   3     6011.30     5951.99    122.42 o 
 -13   3   3      321.98      321.48     46.52 o 
 -11   3   3    29542.01    29123.54    291.88 o 
  -9   3   3      215.46      247.00     25.70 o 
  -7   3   3    21487.47    21468.53    160.53 o 
  -5   3   3   105069.58   108988.73    829.86 o 
  -3   3   3     2159.84     2052.67     30.11 o 
  -1   3   3      726.00      736.57     27.50 o 
   1   3   3    99356.98    99997.17    761.40 o 
   3   3   3     4499.28     4995.11     49.69 o 
   5   3   3    11667.28    11033.51     88.99 o 
   7   3   3    80382.55    80241.25    515.99 o 
   9   3   3      111.77       78.08     16.19 o 
  11   3   3     3236.72     3201.69     50.15 o 
  13   3   3     3464.77     3424.63     77.85 o 
  15   3   3       47.50      -33.81     63.39 o 
 -14   4   3      183.42      143.10     49.37 o 
 -12   4   3       13.40      111.26     42.60 o 
 -10   4   3      140.26      162.96     68.48 o 
  -8   4   3      216.34      290.88     29.59 o 
  -6   4   3    11135.84    12110.70    261.71 o 
  -4   4   3     9484.14    10277.66    106.83 o 
  -2   4   3       64.52       70.42     18.76 o 
   0   4   3     1244.86     1192.34     18.63 o 
   2   4   3     6350.72     6166.96     52.55 o 
   4   4   3      300.25      211.65     22.09 o 
   6   4   3        1.33      -22.79     15.20 o 
   8   4   3      196.57      164.10     20.39 o 
  10   4   3     1489.27     1382.24     44.00 o 
  12   4   3       65.85        6.35     40.23 o 
  14   4   3        1.08      -57.91     52.77 o 
 -15   5   3     5455.47     5621.98    109.40 o 
 -13   5   3      125.02       90.33     44.71 o 
 -11   5   3    11629.81    11137.93    128.43 o 
  -9   5   3      913.62      962.65     37.49 o 
  -7   5   3     2261.01     2251.73     53.60 o 
  -5   5   3    76165.66    76819.91    609.69 o 
  -3   5   3    12638.81    12815.66    115.08 o 
  -1   5   3      679.56      763.35     30.14 o 
   1   5   3    69107.77    69227.13    582.80 o 
   3   5   3    33171.44    34874.07    246.17 o 
   5   5   3    18650.77    18762.17    155.94 o 
   7   5   3    72247.25    71123.53    495.66 o 
   9   5   3      418.61      429.96     27.09 o 
  11   5   3     4593.40     4702.34     63.21 o 
  13   5   3     4117.20     4379.16     98.68 o 
  15   5   3      169.47      181.56     73.53 o 
 -14   6   3        1.12      -32.71     48.14 o 
 -12   6   3        8.34      159.10     91.02 o 
 -10   6   3      107.92      249.85     91.73 o 
  -8   6   3        2.80       18.87     21.86 o 
  -6   6   3     3199.59     3494.31     53.03 o 
  -4   6   3     3078.26     3309.15     73.62 o 
  -2   6   3     3377.36     3324.65     35.35 o 
   0   6   3      166.12      185.73     20.44 o 
   2   6   3    10378.28    10637.17    106.56 o 
   4   6   3     1719.40     1633.23     27.63 o 
   6   6   3     2209.37     2114.34     40.95 o 
   8   6   3       78.40      104.76     22.71 o 
  10   6   3       10.18      -18.08     20.93 o 
  12   6   3      345.62      362.12     47.56 o 
  14   6   3       68.61      127.01     63.03 o 
 -13   7   3      105.87       83.97     52.64 o 
 -11   7   3     9758.03     9577.25    118.89 o 
  -9   7   3     1533.95     1515.66     47.49 o 
  -7   7   3      825.10      782.89     26.70 o 
  -5   7   3    83420.31    83109.30    604.77 o 
  -3   7   3    20583.45    21086.96    150.15 o 
  -1   7   3      175.35      243.49     36.12 o 
   1   7   3    29092.77    27460.64    223.15 o 
   3   7   3     6665.38     6535.00     69.59 o 
   5   7   3     1444.56     1196.98     27.56 o 
   7   7   3    58383.32    57119.86    444.64 o 
   9   7   3      107.40       90.96     23.88 o 
  11   7   3     4726.65     4965.24     72.53 o 
  13   7   3     2445.37     2497.86    173.74 o 
 -14   8   3        3.59      -55.31     66.01 o 
 -12   8   3      492.42      658.29     58.92 o 
 -10   8   3      453.86      615.32     75.38 o 
  -8   8   3     2102.65     2257.71     45.64 o 
  -6   8   3      401.34      444.81     29.74 o 
  -4   8   3      544.54      621.33     38.72 o 
  -2   8   3     1086.44      893.49     23.73 o 
   0   8   3        6.13       11.56     20.73 o 
   2   8   3      826.05      838.78     27.85 o 
   4   8   3       34.22       15.77      9.39 o 
   6   8   3      838.58      757.14     42.18 o 
   8   8   3     1067.90     1034.38     46.36 o 
  10   8   3      392.69      455.59     56.05 o 
  12   8   3       22.15        5.93    140.45 o 
  14   8   3       17.68      -83.82     81.09 o 
 -13   9   3      187.64      265.76     91.96 o 
 -11   9   3     9842.98    10326.56    171.18 o 
  -9   9   3     1657.82     1742.48     67.68 o 
  -7   9   3     5008.64     4953.44     63.45 o 
  -5   9   3    33204.75    33106.38    252.69 o 
  -3   9   3     7036.15     7034.59     64.18 o 
  -1   9   3      275.62      311.56     19.30 o 
   1   9   3    52446.61    51997.63    463.51 o 
   3   9   3      921.60     1038.21     33.28 o 
   5   9   3     9715.56     9198.33     95.45 o 
   7   9   3    47712.34    46418.57    406.66 o 
   9   9   3      511.30      441.17     35.60 o 
  11   9   3     2814.26     2796.22     78.92 o 
  13   9   3     3100.67     3414.82    190.41 o 
 -12  10   3        0.55       30.07     59.13 o 
 -10  10   3      255.13      517.49    255.80 o 
  -8  10   3       74.35       82.96     31.09 o 
  -6  10   3      381.02      441.14     33.64 o 
  -4  10   3      594.56      548.98     48.17 o 
  -2  10   3      850.47      912.00     28.28 o 
   0  10   3      165.26      161.98     29.38 o 
   2  10   3      327.12      404.84     31.86 o 
   4  10   3     1531.16     1541.20     44.52 o 
   6  10   3     1302.89     1046.51     47.11 o 
   8  10   3     1072.72     1085.79     59.22 o 
  10  10   3        7.12      -59.14     39.43 o 
  12  10   3      270.45      395.31     96.91 o 
 -11  11   3     8322.59     8219.86    130.01 o 
  -9  11   3       34.57      101.52     42.27 o 
  -7  11   3      606.86      510.24     57.28 o 
  -5  11   3    31411.82    31259.32    269.65 o 
  -3  11   3     1286.54     1349.83     49.06 o 
  -1  11   3     2199.34     2212.26     92.19 o 
   1  11   3    18028.79    17673.81    185.55 o 
   3  11   3       94.70       77.27     42.10 o 
   5  11   3    10231.49     9822.92    107.09 o 
   7  11   3    25523.55    25544.07    255.06 o 
   9  11   3      403.85      428.23     45.32 o 
  11  11   3     2440.83     2648.43    100.03 o 
 -12  12   3        0.73      -14.60     57.09 o 
 -10  12   3      327.33      318.85     52.15 o 
  -8  12   3      188.97      219.98     53.48 o 
  -6  12   3      130.83      196.00     47.24 o 
  -4  12   3     3130.59     3176.57     73.83 o 
  -2  12   3      419.83      383.94     37.56 o 
   0  12   3      306.70      375.19     38.19 o 
   2  12   3      944.15      877.45     43.50 o 
   4  12   3      465.18      524.58     41.88 o 
   6  12   3      492.42      591.34    115.17 o 
   8  12   3      193.44      150.54     52.62 o 
  10  12   3        5.65      -34.68     55.64 o 
  12  12   3      109.62       18.54    108.34 o 
 -11  13   3     5779.31     6184.75    283.06 o 
  -9  13   3       14.44       32.44     73.18 o 
  -7  13   3       26.89       85.03     52.79 o 
  -5  13   3    35295.97    35149.00    402.99 o 
  -3  13   3     4076.57     4125.84     84.20 o 
  -1  13   3     1254.73     1337.55     52.74 o 
   1  13   3    17243.60    16622.54    183.68 o 
   3  13   3      685.56      798.65     45.08 o 
   5  13   3     2055.33     2054.34     58.76 o 
   7  13   3    27136.58    26007.38    260.76 o 
   9  13   3      236.90      210.85     56.90 o 
  11  13   3     1848.76     1691.85    109.32 o 
 -10  14   3      691.08      729.69    148.91 o 
  -8  14   3      806.19      914.40     65.91 o 
  -6  14   3        7.91        5.68     57.30 o 
  -4  14   3     1966.37     1973.73     89.16 o 
  -2  14   3      345.22      302.99     45.26 o 
   0  14   3     1049.31     1042.31     52.33 o 
   2  14   3     1360.22     1429.34     57.42 o 
   4  14   3     1545.93     1621.54     62.42 o 
   6  14   3     2882.54     3078.52     71.54 o 
   8  14   3        0.24       37.30     68.73 o 
  10  14   3      468.81      530.92     84.10 o 
  -9  15   3      418.93      607.15     87.63 o 
  -7  15   3       21.45       74.83     65.54 o 
  -5  15   3    18966.66    18889.23    254.40 o 
  -3  15   3     5451.29     5532.53    158.32 o 
  -1  15   3     2555.69     2547.19     77.86 o 
   1  15   3    16288.86    16205.14    244.18 o 
   3  15   3      123.08       78.15     46.53 o 
   5  15   3     2938.75     2828.69     73.41 o 
   7  15   3    14323.63    13888.90    248.00 o 
   9  15   3      412.80      159.05     82.15 o 
  -8  16   3      230.43      239.45     71.86 o 
  -6  16   3      154.93      262.08     65.34 o 
  -4  16   3      672.53      962.70     73.92 o 
  -2  16   3      244.32      282.39     52.91 o 
   0  16   3      797.75      840.28     60.10 o 
   2  16   3        2.60       75.89     48.93 o 
   4  16   3      185.92      167.76     53.10 o 
   6  16   3      781.31      918.75     76.21 o 
   8  16   3      487.59      406.76     87.03 o 
  -5  17   3    12527.99    12361.46    202.73 o 
  -3  17   3     2961.00     2976.68     91.88 o 
  -1  17   3     3113.00     2950.98     93.11 o 
   1  17   3     7122.20     6822.16    120.92 o 
   3  17   3       16.42        7.29     55.64 o 
   5  17   3     3969.31     4204.77    161.65 o 
  -4  18   3      245.56      215.20     74.69 o 
  -2  18   3        7.99      -26.34     55.95 o 
   0  18   3       16.67       65.71     76.29 o 
   2  18   3       19.61       81.66     56.87 o 
   4  18   3      274.35      270.75     63.39 o 
 -14   0   4      178.53       56.98     74.36 o 
 -12   0   4       27.93       57.66     57.35 o 
 -10   0   4    17540.00    17172.41    264.56 o 
  -8   0   4      458.25      404.55     47.93 o 
  -6   0   4     6617.81     6995.45    120.90 o 
  -4   0   4   100997.84   100677.20   1250.52 o 
  -2   0   4    30028.66    32284.13    276.26 o 
   0   0   4     4649.85     4497.10     60.88 o 
   2   0   4   257234.20   263359.47   2532.78 o 
   4   0   4    19470.98    20880.78    251.38 o 
   6   0   4    94122.85    89847.66    846.01 o 
   8   0   4    22918.82    22129.39    232.76 o 
  10   0   4     1257.82     1039.53     62.75 o 
  12   0   4     9002.29     9410.26    187.55 o 
  14   0   4      954.68      999.50    118.93 o 
 -15   1   4      206.79      162.68     60.11 o 
 -13   1   4      367.54      356.10     46.87 o 
 -11   1   4      215.44      200.31     54.90 o 
  -9   1   4      128.47       56.43     29.45 o 
  -7   1   4     1398.26     1336.69     44.85 o 
  -5   1   4     1116.24     1009.47     23.00 o 
  -3   1   4    52866.28    55000.90    439.70 o 
  -1   1   4    28276.59    31259.64    215.10 o 
   1   1   4     3936.79     4136.10     35.94 o 
   3   1   4    26943.12    27573.29    207.71 o 
   5   1   4      236.86      157.18     15.39 o 
   7   1   4     4484.80     4991.31     59.73 o 
   9   1   4       17.10        3.41     19.55 o 
  11   1   4      151.08      107.33     31.51 o 
  13   1   4      280.00      214.85     50.35 o 
  15   1   4       42.77      -49.49     82.43 o 
 -14   2   4      276.21      204.42     51.65 o 
 -12   2   4      325.32      362.58     45.20 o 
 -10   2   4    15339.83    14878.39    166.95 o 
  -8   2   4      101.75       93.21     14.46 o 
  -6   2   4    27538.47    27456.77    221.06 o 
  -4   2   4   190334.23   186273.00   1640.14 o 
  -2   2   4     1224.55     1456.57     21.72 o 
   0   2   4   102386.45   105159.21    838.05 o 
   2   2   4    66696.38    69429.52    522.98 o 
   4   2   4    10622.69    10447.56    100.82 o 
   6   2   4    55057.14    53469.38    405.57 o 
   8   2   4    35416.11    35463.08    257.47 o 
  10   2   4     3068.76     2824.83     53.02 o 
  12   2   4    15222.27    14853.69    156.28 o 
  14   2   4      971.08     1040.83     89.23 o 
 -15   3   4      164.32      282.40     83.24 o 
 -13   3   4      378.55      382.76     49.48 o 
 -11   3   4      275.19      185.22     51.52 o 
  -9   3   4     3346.79     3277.84     67.98 o 
  -7   3   4     1964.36     1977.26     40.22 o 
  -5   3   4    14968.06    15959.06    157.55 o 
  -3   3   4      502.29      512.61     20.91 o 
  -1   3   4      303.62      293.75     12.23 o 
   1   3   4     7426.64     8177.58     64.44 o 
   3   3   4     8022.59     8557.24     74.01 o 
   5   3   4     5806.87     6054.06     70.16 o 
   7   3   4      392.60      329.10     23.57 o 
   9   3   4     1222.96     1279.69     33.45 o 
  11   3   4       93.89       42.43     24.16 o 
  13   3   4       48.10       79.98     58.95 o 
  15   3   4      152.60       46.05     78.53 o 
 -14   4   4      504.47      507.96     56.81 o 
 -12   4   4        9.60       15.48     41.59 o 
 -10   4   4    16904.04    16502.43    181.80 o 
  -8   4   4      276.84      299.45     22.56 o 
  -6   4   4    43343.29    42884.95    337.08 o 
  -4   4   4   120448.21   118721.34   1038.26 o 
  -2   4   4      290.67      331.06     37.15 o 
   0   4   4    27004.64    26681.94    233.67 o 
   2   4   4    22175.92    21185.78    152.30 o 
   4   4   4    21086.58    21867.02    196.06 o 
   6   4   4    41748.90    41189.18    354.43 o 
   8   4   4    19321.82    19271.04    152.19 o 
  10   4   4      278.58      248.44     30.34 o 
  12   4   4     8479.93     8796.83    114.23 o 
  14   4   4     2361.03     2570.03    106.82 o 
 -15   5   4       27.52      142.31     77.57 o 
 -13   5   4       49.51       30.93     47.93 o 
 -11   5   4      760.25      826.59     45.55 o 
  -9   5   4      138.31       80.78     32.20 o 
  -7   5   4     1161.01     1350.18     35.85 o 
  -5   5   4     2481.82     2641.44     44.84 o 
  -3   5   4      782.47      863.72     26.92 o 
  -1   5   4      404.92      504.75     14.81 o 
   1   5   4     7689.18     7606.47     64.15 o 
   3   5   4     3134.14     2958.00     35.61 o 
   5   5   4     1495.63     1323.20     39.19 o 
   7   5   4      193.05      163.16     21.19 o 
   9   5   4      793.29      788.69     30.25 o 
  11   5   4     2053.49     2015.50     52.67 o 
  13   5   4       26.93       13.78     57.83 o 
  15   5   4       16.75       33.88     77.75 o 
 -14   6   4     3574.03     3459.38    127.69 o 
 -12   6   4       56.31       30.48     39.77 o 
 -10   6   4    20655.65    20942.73    200.47 o 
  -8   6   4      499.74      389.16     24.83 o 
  -6   6   4     6268.96     6300.95     78.55 o 
  -4   6   4    76450.48    74980.68    602.34 o 
  -2   6   4     4541.44     4537.67     46.61 o 
   0   6   4    32448.74    33337.52    259.78 o 
   2   6   4    22230.93    19341.25    160.49 o 
   4   6   4      570.44      606.39     19.58 o 
   6   6   4    80250.16    79656.53    603.30 o 
   8   6   4    11900.74    11978.83    116.51 o 
  10   6   4     1413.29     1402.72     42.19 o 
  12   6   4     6633.20     6747.81    190.92 o 
  14   6   4      538.36      548.17    130.47 o 
 -13   7   4      215.06      216.33     48.36 o 
 -11   7   4      381.69      494.46     48.28 o 
  -9   7   4      208.36      138.89     33.40 o 
  -7   7   4       44.05       27.15     20.00 o 
  -5   7   4     5623.41     5830.05     94.04 o 
  -3   7   4     2492.64     2313.80     35.52 o 
  -1   7   4    10643.80    11539.18     94.65 o 
   1   7   4     3499.43     3929.76     51.36 o 
   3   7   4      386.50      388.35     14.99 o 
   5   7   4      206.80      169.62     17.37 o 
   7   7   4     2961.07     2908.56     50.41 o 
   9   7   4      557.96      575.40     34.21 o 
  11   7   4       59.52       37.03     32.01 o 
  13   7   4       45.03       77.45     78.22 o 
 -14   8   4      877.35      876.41     83.36 o 
 -12   8   4       17.99       12.76     41.57 o 
 -10   8   4    13611.43    13887.62    160.45 o 
  -8   8   4     3638.21     3355.65     53.40 o 
  -6   8   4    10054.39    10170.44     99.13 o 
  -4   8   4   108426.65   108194.17    770.13 o 
  -2   8   4     2462.72     2653.35     39.57 o 
   0   8   4    15382.27    14585.27    150.53 o 
   2   8   4    32311.89    32500.43    291.72 o 
   4   8   4      145.30      158.73     17.18 o 
   6   8   4    64067.52    63769.53    418.32 o 
   8   8   4    16404.71    16925.39    152.69 o 
  10   8   4      570.71      467.18     39.55 o 
  12   8   4     4445.90     4771.08    115.90 o 
  14   8   4      612.97      646.92     96.80 o 
 -13   9   4       86.03       91.53     70.60 o 
 -11   9   4       49.38      250.84    137.32 o 
  -9   9   4       73.92       83.34     33.17 o 
  -7   9   4      109.09      155.43     27.50 o 
  -5   9   4     4506.62     4513.73     57.31 o 
  -3   9   4     6292.76     6283.79     60.36 o 
  -1   9   4       22.41       10.45     12.58 o 
   1   9   4     1684.98     1704.28     55.69 o 
   3   9   4      381.48      404.94     29.80 o 
   5   9   4     1230.54     1237.91     34.77 o 
   7   9   4      592.25      689.64     41.66 o 
   9   9   4      119.06      181.69     59.07 o 
  11   9   4       79.70       62.26     39.49 o 
  13   9   4       39.92      175.82     90.10 o 
 -12  10   4       12.68      -22.75     64.23 o 
 -10  10   4     7112.73     7513.05    176.28 o 
  -8  10   4     1354.94     1313.24     45.67 o 
  -6  10   4    12175.56    12331.65    127.67 o 
  -4  10   4    70166.25    68932.09    500.35 o 
  -2  10   4      645.06      670.11     21.97 o 
   0  10   4     9213.37     8910.75    111.08 o 
   2  10   4    10754.08    10052.05    117.42 o 
   4  10   4      246.20      216.19     28.31 o 
   6  10   4    38808.92    37618.04    280.00 o 
   8  10   4    11090.71    10783.97    127.61 o 
  10  10   4      104.58       74.63     39.52 o 
  12  10   4     4402.23     4875.84    127.71 o 
 -11  11   4     1286.41     1273.26     64.54 o 
  -9  11   4      790.75      779.23     52.46 o 
  -7  11   4        8.97      -29.77     30.87 o 
  -5  11   4      449.43      546.86     48.83 o 
  -3  11   4      107.94       43.13     34.60 o 
  -1  11   4      488.63      525.73     36.48 o 
   1  11   4      382.08      417.98     35.50 o 
   3  11   4      296.78      318.10     35.25 o 
   5  11   4       84.00       18.95     22.10 o 
   7  11   4       11.37       56.69     47.13 o 
   9  11   4      481.48      497.02     48.02 o 
  11  11   4        6.21      -25.31     43.30 o 
 -12  12   4      821.11      801.33     65.90 o 
 -10  12   4     5458.24     6097.34    112.82 o 
  -8  12   4       30.96      -42.13     28.08 o 
  -6  12   4     6766.26     6324.84    149.99 o 
  -4  12   4    22129.93    21416.17    263.62 o 
  -2  12   4       81.27      137.16     36.22 o 
   0  12   4     5912.90     5846.86     91.00 o 
   2  12   4     9003.06     8442.62    111.74 o 
   4  12   4      131.56       99.50     36.93 o 
   6  12   4    22600.25    22531.69    261.02 o 
   8  12   4    11698.77    10802.82    139.12 o 
  10  12   4     1654.82     1507.70     63.11 o 
 -11  13   4      217.46      407.53    129.55 o 
  -9  13   4     1184.33     1205.98     97.10 o 
  -7  13   4       22.38      -75.18     55.81 o 
  -5  13   4     2418.92     2920.12    163.66 o 
  -3  13   4      159.69      142.36     41.29 o 
  -1  13   4      155.49      125.79     39.07 o 
   1  13   4     1498.28     1552.09     55.96 o 
   3  13   4      657.99      669.88     47.00 o 
   5  13   4        3.57      -18.73     34.73 o 
   7  13   4      785.46      914.59    144.21 o 
   9  13   4      249.78      187.20     57.87 o 
  11  13   4        3.77      -99.98     85.42 o 
 -10  14   4     5141.02     5326.86    318.60 o 
  -8  14   4       81.25      -32.26     78.01 o 
  -6  14   4     6279.21     6309.04    131.53 o 
  -4  14   4    25513.88    25000.83    505.90 o 
  -2  14   4      615.19      616.92     50.24 o 
   0  14   4     1526.06     1540.30     69.28 o 
   2  14   4    11318.06    11151.40    147.04 o 
   4  14   4      403.64      360.79     45.68 o 
   6  14   4    18346.99    18256.54    237.55 o 
   8  14   4     5372.09     5483.71    151.58 o 
  10  14   4     1073.45     1125.53     97.54 o 
  -9  15   4        1.82       -6.47     78.11 o 
  -7  15   4       21.95      -42.31     63.36 o 
  -5  15   4     2640.77     2759.99     95.63 o 
  -3  15   4      277.33      355.90     51.04 o 
  -1  15   4      240.57      147.58     58.46 o 
   1  15   4     2867.20     2884.75     79.54 o 
   3  15   4      447.05      425.31     50.68 o 
   5  15   4      103.82       71.05     41.68 o 
   7  15   4      867.96      973.10     88.43 o 
   9  15   4       15.60      -27.52    149.00 o 
  -8  16   4       88.60      109.19     71.81 o 
  -6  16   4     3710.64     3440.67    109.39 o 
  -4  16   4    21231.44    21364.84    282.32 o 
  -2  16   4      256.47      225.56     51.90 o 
   0  16   4     1885.49     1775.24     68.75 o 
   2  16   4     3250.43     3330.82    111.08 o 
   4  16   4       57.83       23.56     43.26 o 
   6  16   4    11167.71    11817.25    191.21 o 
  -5  17   4      555.14      715.57     78.22 o 
  -3  17   4       23.52       49.89     58.84 o 
  -1  17   4       66.25       28.93     54.53 o 
   1  17   4      471.82      565.28     61.81 o 
   3  17   4        1.71       -6.07     54.69 o 
   5  17   4      505.08      596.08     72.48 o 
  -4  18   4    11334.47    11878.46    206.22 o 
  -2  18   4      256.00      175.96     61.90 o 
   0  18   4     1390.73     1461.04     74.22 o 
   2  18   4     3326.73     3092.65     98.83 o 
 -15   1   5    12777.91    12903.13    179.13 o 
 -13   1   5     2642.59     2606.43     81.78 o 
 -11   1   5      100.54       78.38     38.15 o 
  -9   1   5    11520.68    11517.09    136.26 o 
  -7   1   5     2496.30     2237.16     53.09 o 
  -5   1   5   121851.73   124932.05   1088.66 o 
  -3   1   5    43878.30    46178.77    297.73 o 
  -1   1   5    44937.06    46097.37    428.50 o 
   1   1   5   122875.55   128815.88    820.54 o 
   3   1   5    31035.19    34046.17    218.04 o 
   5   1   5     2391.41     2535.23     38.11 o 
   7   1   5    65817.43    65426.48    549.31 o 
   9   1   5      317.62      215.82     29.75 o 
  11   1   5     1039.75     1011.59     88.12 o 
  13   1   5    14615.42    15328.17    272.13 o 
  15   1   5      691.38      561.00     94.45 o 
 -14   2   5       37.35       11.26     48.29 o 
 -12   2   5      136.49      182.30     43.86 o 
 -10   2   5     3945.83     3612.42     73.99 o 
  -8   2   5      218.87      297.21     20.34 o 
  -6   2   5     1198.42     1180.63     37.45 o 
  -4   2   5       83.38       45.93     17.90 o 
  -2   2   5    45076.95    47201.59    401.98 o 
   0   2   5    11308.85    12763.59    113.41 o 
   2   2   5     2113.26     2078.96     28.87 o 
   4   2   5      743.64      649.68     24.47 o 
   6   2   5      429.10      377.59     24.02 o 
   8   2   5      597.38      676.08     32.74 o 
  10   2   5      142.66      103.97     28.61 o 
  12   2   5      167.22       77.09     26.77 o 
  14   2   5      700.70      730.77     81.43 o 
 -15   3   5    10770.77    10788.92    169.44 o 
 -13   3   5      373.16      447.69     51.62 o 
 -11   3   5     6403.17     6381.35    101.63 o 
  -9   3   5     9549.40     9777.81    121.17 o 
  -7   3   5      181.79      191.03     16.63 o 
  -5   3   5    61518.60    64135.17    569.34 o 
  -3   3   5    10217.44    10829.69    143.50 o 
  -1   3   5    59951.70    59802.97    504.52 o 
   1   3   5   104991.94   105992.14    728.10 o 
   3   3   5    31466.43    32163.28    223.54 o 
   5   3   5    21266.93    21510.56    194.35 o 
   7   3   5    96194.24    94331.06    783.82 o 
   9   3   5     1168.11     1064.50     35.18 o 
  11   3   5      216.33      139.81     39.41 o 
  13   3   5    15628.59    16069.49    228.56 o 
  15   3   5      291.36      138.71     81.28 o 
 -14   4   5        5.88      -48.43     49.48 o 
 -12   4   5      416.27      430.61     47.44 o 
 -10   4   5       14.27      -26.36     34.72 o 
  -8   4   5     1814.07     1814.10     54.15 o 
  -6   4   5        0.19        2.34     18.98 o 
  -4   4   5     2057.69     2251.82     44.09 o 
  -2   4   5      870.06      816.29     23.22 o 
   0   4   5        3.62       50.14     19.32 o 
   2   4   5      585.12      636.95     17.22 o 
   4   4   5     7029.99     7048.20     67.52 o 
   6   4   5     2004.97     1838.03     45.60 o 
   8   4   5      580.98      571.45     29.54 o 
  10   4   5        3.78       -4.57     28.20 o 
  12   4   5        7.48      -45.08     30.05 o 
  14   4   5      164.95      151.71     74.32 o 
 -15   5   5    10720.37    10953.20    149.46 o 
 -13   5   5      376.09      434.42     54.25 o 
 -11   5   5      648.88      562.05     45.81 o 
  -9   5   5    16974.41    16892.41    181.82 o 
  -7   5   5      786.11      678.22     24.73 o 
  -5   5   5    75172.88    75582.58    651.50 o 
  -3   5   5    13539.96    12600.36    148.75 o 
  -1   5   5     3366.53     2951.78     34.32 o 
   1   5   5    36561.38    35323.29    230.40 o 
   3   5   5     8800.51     9052.60     82.93 o 
   5   5   5     5318.96     5600.23     60.67 o 
   7   5   5    58636.01    56705.48    439.21 o 
   9   5   5       28.41       34.96     26.99 o 
  11   5   5       68.93       60.45     30.31 o 
  13   5   5    12499.56    12654.02    244.77 o 
 -14   6   5      176.83      221.19     51.77 o 
 -12   6   5      750.60      752.38     49.22 o 
 -10   6   5      277.48      240.52     49.42 o 
  -8   6   5      113.17      104.90     22.49 o 
  -6   6   5      897.16      923.06     34.90 o 
  -4   6   5      833.33      721.00     48.73 o 
  -2   6   5      750.26      639.64     20.33 o 
   0   6   5     3851.16     4586.47     50.48 o 
   2   6   5     1392.33     1793.50     52.02 o 
   4   6   5     1297.44     1221.03     28.77 o 
   6   6   5      120.37      158.17     25.22 o 
   8   6   5        6.12       -1.10     26.43 o 
  10   6   5     1389.81     1373.72     45.38 o 
  12   6   5      500.06      508.47     51.82 o 
  14   6   5       15.82      -11.97     81.32 o 
 -13   7   5     1827.37     1702.91     69.27 o 
 -11   7   5     2671.25     2536.89     69.04 o 
  -9   7   5     5778.84     5635.19     82.04 o 
  -7   7   5      116.49      107.17     25.97 o 
  -5   7   5    53847.13    52446.93    390.81 o 
  -3   7   5    28891.15    28274.28    227.80 o 
  -1   7   5     8307.26     7985.97     65.78 o 
   1   7   5    47621.78    47887.15    370.27 o 
   3   7   5     6200.24     6175.34     78.94 o 
   5   7   5     1222.98     1058.59     26.76 o 
   7   7   5    33156.02    32840.90    265.02 o 
   9   7   5     1182.22     1237.48     41.95 o 
  11   7   5      461.73      398.79     36.49 o 
  13   7   5    11181.92    11247.37    280.93 o 
 -14   8   5       64.90       41.80     72.88 o 
 -12   8   5       11.17        0.72     43.60 o 
 -10   8   5      305.12      479.40     95.90 o 
  -8   8   5       27.46       15.32     25.04 o 
  -6   8   5      351.31      367.08     25.57 o 
  -4   8   5     1529.07     1751.37     43.53 o 
  -2   8   5     2464.08     2057.73     31.69 o 
   0   8   5     4483.56     4473.29     57.79 o 
   2   8   5     5511.56     5831.35     67.82 o 
   4   8   5      263.25      346.58     17.70 o 
   6   8   5     2088.01     2039.31     65.26 o 
   8   8   5      542.55      553.61     36.54 o 
  10   8   5      714.35      750.20     47.02 o 
  12   8   5       20.52       30.77     60.97 o 
 -13   9   5       93.43      207.30     70.63 o 
 -11   9   5     3540.76     3795.06    108.21 o 
  -9   9   5    11683.46    12188.70    163.92 o 
  -7   9   5      838.91      680.20     40.22 o 
  -5   9   5    49553.08    49220.78    365.59 o 
  -3   9   5     1128.02     1004.27     29.60 o 
  -1   9   5     8259.58     7615.72     72.29 o 
   1   9   5    41151.11    40910.18    329.02 o 
   3   9   5     9797.75     9810.04     90.32 o 
   5   9   5     4281.53     4066.88     55.05 o 
   7   9   5    47079.02    46950.73    411.59 o 
   9   9   5      464.38      441.34     44.03 o 
  11   9   5       16.13      -29.72     40.62 o 
  13   9   5     6744.63     6621.49    324.47 o 
 -12  10   5       89.48      102.57     65.38 o 
 -10  10   5      113.28      180.32    126.11 o 
  -8  10   5       52.64       35.53     30.86 o 
  -6  10   5       19.66      137.06     30.58 o 
  -4  10   5     2067.16     2014.20     59.58 o 
  -2  10   5     6131.39     5976.60     58.13 o 
   0  10   5      107.83      101.99     27.80 o 
   2  10   5      113.38       90.29     26.93 o 
   4  10   5      744.89      819.61     30.86 o 
   6  10   5     1087.79     1148.65     44.70 o 
   8  10   5       91.32      106.49     44.84 o 
  10  10   5      895.84      871.89     47.99 o 
  12  10   5       30.51       34.83     67.98 o 
 -11  11   5     3398.21     3431.50     94.14 o 
  -9  11   5     8136.36     8392.31    124.63 o 
  -7  11   5      945.27      985.25     43.41 o 
  -5  11   5    14393.13    14500.64    144.03 o 
  -3  11   5    22619.01    22481.19    268.18 o 
  -1  11   5     5486.52     5336.41     71.66 o 
   1  11   5     9389.74     8722.97    110.16 o 
   3  11   5    10535.99     9815.85    118.28 o 
   5  11   5     2254.37     2360.91     85.82 o 
   7  11   5    30682.38    30068.89    330.48 o 
   9  11   5       98.15       65.26     49.19 o 
  11  11   5        6.33      -35.55     44.43 o 
 -10  12   5        4.69       53.48     88.44 o 
  -8  12   5      100.78      -10.04     71.07 o 
  -6  12   5       24.30       13.58     50.01 o 
  -4  12   5      235.75      231.12     47.68 o 
  -2  12   5      256.04      284.83     39.05 o 
   0  12   5     7581.18     7410.90    105.20 o 
   2  12   5      331.75      267.14     50.48 o 
   4  12   5      524.26      640.93     40.91 o 
   6  12   5      204.93      235.73     33.32 o 
   8  12   5       65.76      124.18     50.02 o 
  10  12   5      233.69      203.15     51.03 o 
 -11  13   5      768.72      662.33     92.39 o 
  -9  13   5     5128.94     5114.71    163.20 o 
  -7  13   5      354.56      346.86     60.80 o 
  -5  13   5    29199.62    29069.31    347.41 o 
  -3  13   5     7159.77     7042.35    109.63 o 
  -1  13   5     1528.74     1408.35     53.33 o 
   1  13   5    14850.75    14132.85    163.71 o 
   3  13   5      249.51      218.52     44.02 o 
   5  13   5     1260.36     1283.18     46.13 o 
   7  13   5    23674.58    23468.14    284.45 o 
   9  13   5        9.99       30.72     49.24 o 
 -10  14   5       20.62       18.41     90.03 o 
  -8  14   5       82.44      107.43     82.10 o 
  -6  14   5        2.21       28.28     57.15 o 
  -4  14   5      281.18      397.18     72.36 o 
  -2  14   5     6026.80     5553.00    100.14 o 
   0  14   5        4.01       36.72     40.95 o 
   2  14   5      322.35      390.57     46.22 o 
   4  14   5        7.23      -50.14     36.73 o 
   6  14   5     1133.10     1165.36     71.31 o 
   8  14   5       34.05      101.11     74.59 o 
  10  14   5      754.21      886.99     94.51 o 
  -9  15   5     4002.91     3792.94    149.38 o 
  -7  15   5       85.44       74.46     70.76 o 
  -5  15   5    14660.26    14549.84    213.84 o 
  -3  15   5     3101.26     2981.43     97.56 o 
  -1  15   5     2900.70     2744.85     78.80 o 
   1  15   5     9079.07     9141.82    132.81 o 
   3  15   5     2355.99     2432.87     80.18 o 
   5  15   5     1822.97     1924.56     80.73 o 
   7  15   5    16527.05    16959.26    284.82 o 
  -6  16   5      227.58      205.03     67.00 o 
  -4  16   5      137.08      268.30     76.38 o 
  -2  16   5      520.33      475.54     55.52 o 
   0  16   5      392.74      445.31     54.94 o 
   2  16   5      177.97      181.62     50.01 o 
   4  16   5      108.35      102.79     56.96 o 
   6  16   5      319.42      377.59     73.73 o 
  -5  17   5    10474.24    10709.14    191.13 o 
  -3  17   5     3988.08     4115.65    122.47 o 
  -1  17   5     1677.65     1597.32     73.16 o 
   1  17   5     5531.70     5700.19    115.51 o 
   3  17   5     2244.31     2256.62    111.05 o 
   5  17   5     3581.69     3754.04    147.37 o 
  -2  18   5      601.49      674.00     80.05 o 
   0  18   5        4.43       11.43     59.25 o 
   2  18   5        7.92        0.43     57.10 o 
 -14   0   6     2515.70     2257.25    122.07 o 
 -12   0   6      134.51      149.24     57.21 o 
 -10   0   6    46620.70    47297.21    629.15 o 
  -8   0   6    19522.87    20212.76    483.42 o 
  -6   0   6     2279.55     2006.08     63.53 o 
  -4   0   6   139299.45   140425.80   1745.30 o 
  -2   0   6     8153.47     8870.90     83.91 o 
   0   0   6     9129.02     9466.05    140.05 o 
   2   0   6   128433.52   129939.31   1076.15 o 
   4   0   6    21110.63    22337.86    227.74 o 
   6   0   6    29393.31    28254.94    287.97 o 
   8   0   6    31703.87    31795.81    327.11 o 
  10   0   6     9870.00     9478.81    254.59 o 
  12   0   6     2049.78     2240.02     97.60 o 
  14   0   6     5839.52     6308.95    239.31 o 
 -15   1   6       39.04       39.81     59.39 o 
 -13   1   6      594.75      594.56     52.64 o 
 -11   1   6       12.78      -14.75     36.30 o 
  -9   1   6      979.97      872.21     49.04 o 
  -7   1   6     1957.55     2020.49     48.73 o 
  -5   1   6      140.73      170.40     21.65 o 
  -3   1   6     3766.53     3682.46     32.90 o 
  -1   1   6    17943.76    18226.22    142.95 o 
   1   1   6     1192.47     1566.16     26.62 o 
   3   1   6      867.74      991.74     21.65 o 
   5   1   6       64.37       98.53     14.69 o 
   7   1   6      673.72      783.61     31.54 o 
   9   1   6      102.06       52.44     28.56 o 
  11   1   6       61.93      105.09     32.79 o 
  13   1   6       77.23       96.98     87.04 o 
  15   1   6       62.45       33.05     80.67 o 
 -14   2   6     3281.72     2943.16     87.77 o 
 -12   2   6      750.91      793.84     49.29 o 
 -10   2   6    21403.47    21022.72    221.42 o 
  -8   2   6     6337.00     6272.37     88.87 o 
  -6   2   6    18651.77    19617.81    226.15 o 
  -4   2   6   160728.06   159607.69   1220.82 o 
  -2   2   6       47.86       88.65     11.62 o 
   0   2   6    29183.37    30353.83    315.44 o 
   2   2   6   154612.06   158940.55   1184.40 o 
   4   2   6     2329.34     2559.94     37.16 o 
   6   2   6    28601.21    28475.77    252.59 o 
   8   2   6    17469.66    16977.95    166.09 o 
  10   2   6     5288.79     4836.38     78.74 o 
  12   2   6     4793.11     4707.77     77.88 o 
  14   2   6     8628.76     9121.69    202.84 o 
 -15   3   6       30.48       48.11     58.22 o 
 -13   3   6      405.93      337.29     48.27 o 
 -11   3   6      204.55      189.71     41.11 o 
  -9   3   6     2140.67     1926.05     60.45 o 
  -7   3   6      572.49      667.70     31.96 o 
  -5   3   6     1095.11     1077.18     37.16 o 
  -3   3   6     7977.48     9149.18     84.33 o 
  -1   3   6      805.37      853.72     35.10 o 
   1   3   6     4163.55     4215.46     43.59 o 
   3   3   6     1739.85     1741.08     24.39 o 
   5   3   6     2422.26     2758.02     48.25 o 
   7   3   6      133.69      118.01     41.84 o 
   9   3   6     1284.26     1225.58     42.66 o 
  11   3   6      230.24      214.74     34.68 o 
  13   3   6       48.64        6.02     67.48 o 
  15   3   6      443.79      370.48     92.44 o 
 -14   4   6     2752.26     2575.05     83.78 o 
 -12   4   6     4133.10     4040.99     90.89 o 
 -10   4   6    13409.27    13578.52    159.05 o 
  -8   4   6     8860.40     8521.95    106.69 o 
  -6   4   6     5794.30     6347.92     83.19 o 
  -4   4   6   124778.20   124538.87   1085.30 o 
  -2   4   6     8387.73     8793.08     83.26 o 
   0   4   6     2854.31     2517.01     30.91 o 
   2   4   6   163840.38   167127.69   1140.18 o 
   4   4   6     8440.39     9403.10     92.60 o 
   6   4   6    25774.40    25187.03    283.21 o 
   8   4   6    15483.04    15317.19    155.51 o 
  10   4   6     4809.53     4598.29     70.65 o 
  12   4   6    13567.94    13382.68    130.24 o 
  14   4   6     7123.07     7556.25    191.58 o 
 -15   5   6      232.99      449.76     86.91 o 
 -13   5   6      183.21      143.79     49.75 o 
 -11   5   6        0.06       18.76     39.17 o 
  -9   5   6     1544.37     1405.53     50.45 o 
  -7   5   6      433.93      532.81     23.97 o 
  -5   5   6     1296.79     1519.54     42.27 o 
  -3   5   6     4732.90     4987.10     67.42 o 
  -1   5   6    11187.50    11337.33    102.98 o 
   1   5   6     3895.49     4529.56     45.36 o 
   3   5   6    11952.78    12746.10     99.90 o 
   5   5   6      751.09      712.03     27.27 o 
   7   5   6      528.23      488.40     31.79 o 
   9   5   6      233.15      248.55     29.18 o 
  11   5   6      220.86      201.15     35.52 o 
  13   5   6      251.30      185.56     75.10 o 
 -14   6   6     1810.40     1709.00     85.50 o 
 -12   6   6     1797.06     1663.05     58.81 o 
 -10   6   6    29976.38    29847.48    269.87 o 
  -8   6   6    11157.99    11473.64    122.98 o 
  -6   6   6     2334.48     2310.90     47.63 o 
  -4   6   6    74464.98    74168.63    592.14 o 
  -2   6   6     6473.90     6145.81     55.38 o 
   0   6   6      543.89      722.11     21.67 o 
   2   6   6    85057.23    84250.02    577.23 o 
   4   6   6    17863.11    19175.76    145.49 o 
   6   6   6    23391.19    23778.04    195.49 o 
   8   6   6    19536.41    19108.82    170.29 o 
  10   6   6     2635.85     2556.12     58.27 o 
  12   6   6     4543.61     4736.09     75.16 o 
  14   6   6     7983.72     8174.17    297.92 o 
 -13   7   6       49.50      -22.93     45.49 o 
 -11   7   6        9.64        2.73     39.74 o 
  -9   7   6      281.60      292.65     41.46 o 
  -7   7   6       42.33       72.41     26.49 o 
  -5   7   6      701.40      583.60     28.32 o 
  -3   7   6     1349.74      992.73     28.42 o 
  -1   7   6      628.06      744.22     24.89 o 
   1   7   6      151.96       95.23     13.37 o 
   3   7   6      287.12      384.82     20.21 o 
   5   7   6      214.23      254.34     20.65 o 
   7   7   6     1024.94      994.30     30.97 o 
   9   7   6     1856.40     1991.29     53.36 o 
  11   7   6        2.98      -25.87     39.14 o 
  13   7   6      195.58      259.69     87.27 o 
 -14   8   6     1546.18     1611.31     94.30 o 
 -12   8   6      901.66      974.91     59.08 o 
 -10   8   6    22386.88    21980.14    338.90 o 
  -8   8   6     6310.04     6229.35     85.37 o 
  -6   8   6    12524.13    12357.29    123.90 o 
  -4   8   6    57781.93    57247.80    419.23 o 
  -2   8   6     1275.06     1402.19     31.80 o 
   0   8   6     1005.93     1077.85     26.55 o 
   2   8   6    72080.86    71179.61    494.62 o 
   4   8   6       90.18       89.65     16.26 o 
   6   8   6    10442.90    10629.04     95.80 o 
   8   8   6    11025.63    11012.55    128.82 o 
  10   8   6     3828.26     3839.32     81.34 o 
  12   8   6     4375.04     4240.28     89.63 o 
 -13   9   6        4.29      -33.26     66.57 o 
 -11   9   6      286.45      342.89     63.06 o 
  -9   9   6       10.52       58.16     55.16 o 
  -7   9   6      231.91      164.03     29.42 o 
  -5   9   6     1474.30     1507.47     51.67 o 
  -3   9   6     1958.17     1878.65     37.12 o 
  -1   9   6       30.69       44.99     20.89 o 
   1   9   6     1674.30     1673.52     75.49 o 
   3   9   6      211.39      195.04     22.92 o 
   5   9   6      664.25      642.95     27.88 o 
   7   9   6     1265.98     1159.93     53.67 o 
   9   9   6      900.72      885.74     50.20 o 
  11   9   6       98.05       52.36     41.08 o 
  13   9   6      109.98      143.08    105.34 o 
 -12  10   6     1143.36     1390.42     81.93 o 
 -10  10   6    10253.18    10011.33    164.85 o 
  -8  10   6     9141.91     9235.77    125.90 o 
  -6  10   6     3121.80     2852.34     53.14 o 
  -4  10   6    75826.55    73937.97    537.16 o 
  -2  10   6       56.32       30.80     28.18 o 
   0  10   6     1955.04     1830.35     57.67 o 
   2  10   6    49740.55    47720.92    839.48 o 
   4  10   6      148.51      130.71     25.56 o 
   6  10   6     2803.01     2982.85     53.22 o 
   8  10   6     6041.94     6104.34    111.68 o 
  10  10   6     2976.53     2937.45     79.36 o 
  12  10   6     6485.04     6925.77    146.71 o 
 -11  11   6       11.54       -4.28     56.08 o 
  -9  11   6      373.74      544.93     85.53 o 
  -7  11   6      976.88      930.67     47.58 o 
  -5  11   6        1.27       16.59     38.87 o 
  -3  11   6      789.50      852.20     51.47 o 
  -1  11   6     6479.08     6049.53     78.60 o 
   1  11   6     1327.10     1427.33     51.85 o 
   3  11   6     1223.50     1153.98     36.94 o 
   5  11   6      250.44      260.51     30.24 o 
   7  11   6     2847.71     2805.22     75.37 o 
   9  11   6        6.59       45.60     51.28 o 
  11  11   6      219.52      245.76     49.81 o 
 -10  12   6     7892.95     8195.70    150.96 o 
  -8  12   6     7715.47     7994.64    176.74 o 
  -6  12   6     2513.62     2411.67     86.14 o 
  -4  12   6    23096.72    22730.72    279.77 o 
  -2  12   6       36.82      100.37     37.54 o 
   0  12   6      303.64      280.70     37.63 o 
   2  12   6    50203.18    49132.61    500.99 o 
   4  12   6      912.47      989.42     38.28 o 
   6  12   6     8983.23     9302.55    124.03 o 
   8  12   6     6240.40     5896.15    117.36 o 
  10  12   6      645.40      724.52     69.36 o 
 -11  13   6      163.28      106.57     91.35 o 
  -9  13   6      140.68      158.27     85.42 o 
  -7  13   6      250.40      235.04     81.90 o 
  -5  13   6      498.50      605.30     62.66 o 
  -3  13   6      166.27      245.10     53.61 o 
  -1  13   6     2097.31     2015.54     67.58 o 
   1  13   6      236.86      303.13     43.33 o 
   3  13   6      127.60       97.07     39.23 o 
   5  13   6      131.26       68.96     50.54 o 
   7  13   6      606.58      585.19     53.48 o 
   9  13   6      327.03      389.05     78.78 o 
 -10  14   6     4227.51     4231.91    170.75 o 
  -8  14   6     3730.18     4055.67    142.83 o 
  -6  14   6     1063.18     1001.68     73.26 o 
  -4  14   6    14940.20    14922.51    213.20 o 
  -2  14   6      717.41      753.27     51.09 o 
   0  14   6     1360.53     1265.64     56.63 o 
   2  14   6    13498.94    13424.51    163.28 o 
   4  14   6     2342.21     2021.87     80.04 o 
   6  14   6     7132.56     7375.74    139.42 o 
   8  14   6     6170.00     6445.84    168.87 o 
  -9  15   6      280.76      620.16     98.80 o 
  -7  15   6        5.38      -58.05     65.36 o 
  -5  15   6      569.38      570.98     67.03 o 
  -3  15   6      471.15      498.83     63.97 o 
  -1  15   6       76.13       84.88     43.99 o 
   1  15   6       21.20       82.89     47.12 o 
   3  15   6      120.13      114.71     41.84 o 
   5  15   6      108.15       89.65     78.85 o 
   7  15   6       20.53       57.89     64.49 o 
  -6  16   6     2285.58     2140.68     94.80 o 
  -4  16   6    10354.89    10271.12    176.68 o 
  -2  16   6        8.16      -41.31     49.54 o 
   0  16   6       98.81       97.31     59.99 o 
   2  16   6    12218.77    11969.32    160.65 o 
   4  16   6      273.20      175.91     65.68 o 
   6  16   6     2401.24     2417.76     98.14 o 
  -5  17   6      615.83      667.11     80.01 o 
  -3  17   6       98.00      121.69     67.39 o 
  -1  17   6      379.38      357.29     59.39 o 
   1  17   6       20.44       85.27     55.77 o 
   3  17   6       57.89      109.31     65.58 o 
   5  17   6        5.18       -4.75     66.22 o 
  -2  18   6       50.89       66.01     70.74 o 
   0  18   6       46.98       33.48     59.30 o 
   2  18   6     8185.10     8428.05    159.83 o 
 -15   1   7     7475.28     7382.84    136.52 o 
 -13   1   7       39.76        5.66     45.67 o 
 -11   1   7      975.66      970.27     49.76 o 
  -9   1   7    53548.03    55766.74    514.37 o 
  -7   1   7      178.81      172.86     26.10 o 
  -5   1   7     6872.44     7235.47     99.64 o 
  -3   1   7    52761.90    53384.58    343.35 o 
  -1   1   7    35176.95    36963.66    278.35 o 
   1   1   7    73286.94    74961.55    497.84 o 
   3   1   7    69519.46    70710.79    472.36 o 
   5   1   7    10006.78    10977.31     89.30 o 
   7   1   7    24749.66    23805.37    197.33 o 
   9   1   7     1352.68     1466.29     43.81 o 
  11   1   7      220.74      251.88     45.10 o 
  13   1   7    20383.90    21606.54    305.14 o 
  15   1   7     1457.79     1320.36    108.15 o 
 -14   2   7       77.85       32.63     51.83 o 
 -12   2   7      250.09      262.96     44.84 o 
 -10   2   7       63.42        5.18     36.05 o 
  -8   2   7      209.24      226.79     31.45 o 
  -6   2   7     2531.53     2702.82     38.72 o 
  -4   2   7     5446.04     6289.47     51.17 o 
  -2   2   7     4926.14     4830.89     44.97 o 
   0   2   7    20077.15    20338.96    177.74 o 
   2   2   7       35.49       53.23     19.36 o 
   4   2   7     4787.73     5089.96     55.17 o 
   6   2   7     1593.30     1374.61     40.91 o 
   8   2   7     1892.22     2156.14     65.98 o 
  10   2   7        2.20       27.19     33.14 o 
  12   2   7      135.09      121.96     37.16 o 
  14   2   7       81.91      104.24     77.75 o 
 -15   3   7     5334.25     5283.09    118.75 o 
 -13   3   7      155.82      155.79     50.71 o 
 -11   3   7     1888.16     1767.31     66.18 o 
  -9   3   7    74050.72    74482.23    674.62 o 
  -7   3   7      900.73      902.85     34.96 o 
  -5   3   7      809.02      703.22     23.42 o 
  -3   3   7     7708.73     7230.41     68.18 o 
  -1   3   7    29964.17    29519.14    255.64 o 
   1   3   7    42460.08    44199.74    306.67 o 
   3   3   7    38899.62    38295.50    292.04 o 
   5   3   7      414.94      466.73     44.36 o 
   7   3   7    45009.00    43838.48    380.87 o 
   9   3   7     1950.57     2069.66     64.78 o 
  11   3   7       76.94      104.67     34.54 o 
  13   3   7    14872.30    15377.97    519.69 o 
 -14   4   7       26.87      -15.36     51.75 o 
 -12   4   7      238.62      320.70     49.49 o 
 -10   4   7     1185.31     1231.64     51.10 o 
  -8   4   7      124.63      108.10     29.69 o 
  -6   4   7     2517.24     2540.75     62.44 o 
  -4   4   7     2026.78     1989.93     43.57 o 
  -2   4   7     1160.11     1082.37     24.89 o 
   0   4   7      324.97      357.49     15.14 o 
   2   4   7       43.92       29.01     13.87 o 
   4   4   7       48.69       63.58     13.10 o 
   6   4   7        0.33        3.01     25.04 o 
   8   4   7     2341.69     2219.43     53.44 o 
  10   4   7     2590.76     2628.72     59.51 o 
  12   4   7      296.19      300.93     43.67 o 
  14   4   7      278.85      276.10     80.22 o 
 -13   5   7     1646.79     1516.23     64.81 o 
 -11   5   7     1416.86     1245.14     54.56 o 
  -9   5   7    41240.11    39562.53    377.00 o 
  -7   5   7      261.77      249.92     29.53 o 
  -5   5   7    11083.56    11145.98    121.52 o 
  -3   5   7    38990.77    39282.93    296.08 o 
  -1   5   7     6661.82     6399.53     64.32 o 
   1   5   7    39219.95    38167.39    332.23 o 
   3   5   7    70942.45    73040.36    519.04 o 
   5   5   7      389.01      306.20     18.84 o 
   7   5   7    15431.84    14911.83    152.16 o 
   9   5   7     3006.15     2905.03     56.78 o 
  11   5   7       83.07      114.55     35.30 o 
  13   5   7    11241.92    11554.51    182.90 o 
 -14   6   7      102.87        8.01     50.69 o 
 -12   6   7      717.75      683.86     51.04 o 
 -10   6   7      632.25      504.12     52.11 o 
  -8   6   7      298.41      287.36     32.59 o 
  -6   6   7     1274.76     1226.19     40.92 o 
  -4   6   7       99.50      142.32     21.62 o 
  -2   6   7      584.62      714.43     22.31 o 
   0   6   7     3156.93     3590.84     46.22 o 
   2   6   7     1051.28      905.54     38.70 o 
   4   6   7     1168.04     1271.09     56.59 o 
   6   6   7      217.30      185.37     23.72 o 
   8   6   7        2.19      -10.20     33.44 o 
  10   6   7      169.49      165.54     34.06 o 
  12   6   7        3.46       -1.80     39.49 o 
  14   6   7       21.82      -55.94    112.72 o 
 -13   7   7      236.80      254.63     49.76 o 
 -11   7   7      243.87      151.80     40.20 o 
  -9   7   7    23070.97    23000.29    216.50 o 
  -7   7   7      505.92      423.38     30.78 o 
  -5   7   7    13349.34    13540.08    131.94 o 
  -3   7   7    36446.10    35693.63    267.96 o 
  -1   7   7      427.81      327.72     20.84 o 
   1   7   7    34310.19    32703.18    309.82 o 
   3   7   7    50097.80    49976.97    352.33 o 
   5   7   7      476.46      431.50     21.55 o 
   7   7   7    10509.33    10484.66    121.06 o 
   9   7   7      538.37      531.84     41.58 o 
  11   7   7     1007.78     1073.96     80.43 o 
  13   7   7    17357.02    17825.13    304.66 o 
 -12   8   7        3.44      -41.21     45.23 o 
 -10   8   7      288.44      236.80     54.48 o 
  -8   8   7     1709.20     1855.23     55.40 o 
  -6   8   7     4083.32     4097.91     70.84 o 
  -4   8   7      377.35      399.63     24.54 o 
  -2   8   7     6577.83     6416.61     67.24 o 
   0   8   7     5846.02     5562.76     63.15 o 
   2   8   7     1047.63     1596.98     40.18 o 
   4   8   7      472.69      481.41     23.57 o 
   6   8   7     1121.43     1137.53     44.10 o 
   8   8   7     1240.41     1280.36     76.49 o 
  10   8   7       42.09       69.19     42.94 o 
  12   8   7      711.26      799.29     52.05 o 
 -13   9   7       52.58       33.76     71.41 o 
 -11   9   7     2154.86     2006.62     75.07 o 
  -9   9   7    19952.26    20529.21    199.17 o 
  -7   9   7     2015.38     2140.37     60.55 o 
  -5   9   7    15626.79    15821.47    159.28 o 
  -3   9   7     3608.86     3592.60     50.17 o 
  -1   9   7     8210.43     7988.65     94.95 o 
   1   9   7    23855.09    23291.95    179.26 o 
   3   9   7    28344.30    27860.82    210.39 o 
   5   9   7      269.29      298.35     25.37 o 
   7   9   7    13889.94    14125.76    156.66 o 
   9   9   7      953.47      974.01     50.79 o 
  11   9   7      117.15      119.75     48.17 o 
  13   9   7     9649.25    10055.69    230.45 o 
 -12  10   7      276.02      416.70    105.01 o 
 -10  10   7        2.20      -30.72     55.52 o 
  -8  10   7      742.71      824.01     54.51 o 
  -6  10   7      151.55      177.28     28.42 o 
  -4  10   7       56.54      163.25     26.32 o 
  -2  10   7     1773.27     1634.37     52.49 o 
   0  10   7      356.23      399.16     30.48 o 
   2  10   7     1787.68     1579.43     41.05 o 
   4  10   7      640.61      664.56     30.38 o 
   6  10   7      106.10      108.17     38.43 o 
   8  10   7      515.30      539.00     73.86 o 
  10  10   7        3.90       36.22     45.52 o 
  12  10   7       51.06       32.29     47.73 o 
 -11  11   7       59.49       43.78     54.28 o 
  -9  11   7    28228.19    28362.79    293.01 o 
  -7  11   7       43.30       64.17     39.61 o 
  -5  11   7     2988.76     2915.82     88.27 o 
  -3  11   7    17097.78    17195.22    184.85 o 
  -1  11   7    10464.00     9796.43    106.55 o 
   1  11   7    20448.71    19955.29    238.18 o 
   3  11   7    23987.92    23913.84    211.14 o 
   5  11   7       85.78       52.50     51.68 o 
   7  11   7    11339.70    10929.97    138.95 o 
   9  11   7      390.52      382.12     51.61 o 
  11  11   7      249.17      278.26     50.01 o 
 -10  12   7       10.51      119.63     85.02 o 
  -8  12   7        2.54       18.85     67.70 o 
  -6  12   7     2088.17     2097.96    114.51 o 
  -4  12   7      649.31      697.07     55.69 o 
  -2  12   7        0.97       18.51     43.68 o 
   0  12   7      214.46      149.71     36.41 o 
   2  12   7     2439.30     2280.19     79.56 o 
   4  12   7      171.19      188.58     31.09 o 
   6  12   7       10.63      -30.05     41.96 o 
   8  12   7       56.60       76.13     62.61 o 
  10  12   7       43.87       70.58     62.22 o 
  -9  13   7    12254.06    13145.79    312.04 o 
  -7  13   7      112.17       52.78     59.48 o 
  -5  13   7     3995.29     3772.38    101.82 o 
  -3  13   7    10965.88    10668.18    164.15 o 
  -1  13   7      613.16      598.75     44.58 o 
   1  13   7    20505.09    20642.51    218.44 o 
   3  13   7    17949.12    17945.79    172.78 o 
   5  13   7       53.57      -28.69     60.25 o 
   7  13   7     4791.50     4642.01     98.81 o 
   9  13   7      512.93      513.96     64.83 o 
  -8  14   7       84.71       28.78    105.60 o 
  -6  14   7       55.62       51.61     58.23 o 
  -4  14   7        7.98       56.68     51.60 o 
  -2  14   7      255.49      327.52     56.25 o 
   0  14   7      277.97      168.53     44.99 o 
   2  14   7      178.77      233.80     41.35 o 
   4  14   7      225.29      192.22     53.58 o 
   6  14   7        8.94      -82.78     55.19 o 
   8  14   7      139.15      162.39     57.70 o 
  -7  15   7     1636.97     1776.96     91.61 o 
  -5  15   7     2771.39     2750.44    104.65 o 
  -3  15   7     6983.60     6874.89    139.04 o 
  -1  15   7      754.74      793.61     55.33 o 
   1  15   7    11894.40    11872.63    155.69 o 
   3  15   7    18721.89    17975.81    235.05 o 
   5  15   7      177.67      155.40     61.48 o 
   7  15   7     4642.61     4685.40    121.71 o 
  -6  16   7      110.03      106.21     73.23 o 
  -4  16   7       34.75       53.01     62.57 o 
  -2  16   7       72.29      -53.71     60.26 o 
   0  16   7     1268.64     1315.75     64.74 o 
   2  16   7     1564.77     1534.59    104.26 o 
   4  16   7        3.15      -30.52     63.44 o 
   6  16   7       94.94      128.09     65.17 o 
  -5  17   7     3278.44     3097.76    119.10 o 
  -3  17   7     3085.29     3292.70    115.47 o 
  -1  17   7      697.74      809.82     65.96 o 
   1  17   7     8513.95     8419.82    161.09 o 
   3  17   7    10397.57    10462.78    178.28 o 
   5  17   7       80.53       32.37     70.86 o 
   0  18   7        3.69      -19.94     58.99 o 
 -14   0   8     3538.10     3132.92    137.84 o 
 -12   0   8     5266.88     5169.69    140.17 o 
 -10   0   8    38139.90    37891.56    519.75 o 
  -8   0   8    67867.51    67302.25    862.72 o 
  -6   0   8      615.67      546.41     40.91 o 
  -4   0   8    36268.74    33185.80    340.75 o 
  -2   0   8     1166.74     2002.80     43.11 o 
   0   0   8     3069.07     2799.82    102.73 o 
   2   0   8   197027.19   204099.80   1696.93 o 
   4   0   8       74.66      368.41     36.48 o 
   6   0   8     1784.19     1971.14     48.08 o 
   8   0   8    36245.72    36401.29    372.46 o 
  10   0   8      366.43      500.73     85.27 o 
  12   0   8     6066.24     5994.48    201.54 o 
  14   0   8     9580.66    10249.07    321.82 o 
 -15   1   8        2.14       -2.18     59.58 o 
 -13   1   8      178.79       97.81     48.40 o 
 -11   1   8      159.79      195.09     41.25 o 
  -9   1   8        9.88       -3.51     42.43 o 
  -7   1   8       61.58       61.73     26.57 o 
  -5   1   8      198.90      144.69     13.43 o 
  -3   1   8      291.76      236.60     12.51 o 
  -1   1   8    17615.41    18085.19    129.85 o 
   1   1   8     1220.84      989.66     25.71 o 
   3   1   8      236.86      232.86     15.92 o 
   5   1   8     9060.12     9724.37     81.33 o 
   7   1   8        0.89        5.14     19.15 o 
   9   1   8      667.66      784.34     38.17 o 
  11   1   8        8.53       24.55     43.57 o 
  13   1   8        9.39      -25.32     50.78 o 
 -14   2   8     3450.24     3332.86     94.09 o 
 -12   2   8     1247.34     1326.50     59.41 o 
 -10   2   8    23464.09    23087.08    261.94 o 
  -8   2   8    36772.26    36139.92    344.29 o 
  -6   2   8      297.40      245.64     16.99 o 
  -4   2   8    48808.80    47302.13    307.03 o 
  -2   2   8     2002.13     1418.95     27.21 o 
   0   2   8    11734.65    12703.31    118.43 o 
   2   2   8   117579.88   113690.18    841.06 o 
   4   2   8     5786.56     5821.16     61.46 o 
   6   2   8     2643.69     2649.85     41.77 o 
   8   2   8    13590.62    13401.71    140.58 o 
  10   2   8      162.94      117.46     40.38 o 
  12   2   8     5081.72     5221.82     95.13 o 
  14   2   8    10647.29    10924.89    245.05 o 
 -15   3   8        9.34      -89.57     70.57 o 
 -13   3   8        0.96      -75.53     50.35 o 
 -11   3   8      883.12      836.84     49.75 o 
  -9   3   8        1.06      -25.74     43.99 o 
  -7   3   8     1839.94     2089.47     40.19 o 
  -5   3   8       75.84       80.15     16.16 o 
  -3   3   8       64.40       19.23     14.32 o 
  -1   3   8      713.08      765.32     22.73 o 
   1   3   8     2259.07     2250.20     33.13 o 
   3   3   8     1265.55     1640.43     49.69 o 
   5   3   8     1381.94     1362.75     35.52 o 
   7   3   8      277.22      376.96     34.46 o 
   9   3   8      572.34      568.42     41.55 o 
  11   3   8      175.24      155.74     37.87 o 
  13   3   8      230.80      252.79     45.08 o 
 -14   4   8     5365.76     5192.19    111.50 o 
 -12   4   8     1031.29      956.50     54.28 o 
 -10   4   8    26366.11    25830.00    265.04 o 
  -8   4   8    28629.30    28718.02    282.29 o 
  -6   4   8      985.82      908.50     36.29 o 
  -4   4   8    42419.57    41900.14    323.25 o 
  -2   4   8    25842.75    25604.81    188.16 o 
   0   4   8     1276.33     1147.01     31.82 o 
   2   4   8   118543.94   117692.23    821.82 o 
   4   4   8      717.13      695.38     30.86 o 
   6   4   8     3261.38     3158.84     44.68 o 
   8   4   8     7405.29     7159.46     98.42 o 
  10   4   8       62.22       62.57     41.23 o 
  12   4   8     4121.06     4151.50     86.33 o 
  14   4   8     9711.45    10620.79    230.27 o 
 -13   5   8      150.43      130.08     50.41 o 
 -11   5   8       93.11      148.47     42.32 o 
  -9   5   8     4584.77     4696.58     85.88 o 
  -7   5   8      133.50      117.87     29.53 o 
  -5   5   8     1233.42     1242.50     42.68 o 
  -3   5   8        4.39        5.21     14.43 o 
  -1   5   8     1760.79     1681.24     30.58 o 
   1   5   8      322.62      305.77     20.25 o 
   3   5   8      161.36      191.23     14.35 o 
   5   5   8       75.49       74.85     16.06 o 
   7   5   8     4919.46     4696.00     74.40 o 
   9   5   8      197.43      140.00     35.90 o 
  11   5   8      689.51      628.26     41.59 o 
  13   5   8       35.78       -7.11     59.19 o 
 -14   6   8     1691.17     1673.79     69.00 o 
 -12   6   8      141.60      191.77     47.01 o 
 -10   6   8    25973.19    26300.90    271.09 o 
  -8   6   8    39959.95    40547.11    383.66 o 
  -6   6   8      731.73      640.05     31.62 o 
  -4   6   8    29717.97    28666.16    245.07 o 
  -2   6   8     4202.70     4546.27     44.32 o 
   0   6   8     4353.95     4724.59     50.79 o 
   2   6   8    92893.59    92980.09    716.89 o 
   4   6   8     4635.54     4399.11     71.00 o 
   6   6   8     4133.27     4105.89     62.61 o 
   8   6   8    33792.64    33867.48    310.07 o 
  10   6   8       22.10       -0.24     34.35 o 
  12   6   8     2889.40     3090.99    115.52 o 
  14   6   8     7847.55     8931.25    314.08 o 
 -13   7   8      472.51      453.86     52.19 o 
 -11   7   8       12.64       85.78     40.66 o 
  -9   7   8      386.76      433.51    101.36 o 
  -7   7   8      738.15      785.50     36.57 o 
  -5   7   8       51.70       12.75     24.03 o 
  -3   7   8     3323.15     3272.74     47.18 o 
  -1   7   8     1161.43     1267.13     34.54 o 
   1   7   8     2341.35     2238.75     36.59 o 
   3   7   8     1650.44     1635.55     34.92 o 
   5   7   8       54.48       86.82     21.83 o 
   7   7   8      182.56      202.50     38.80 o 
   9   7   8     1765.27     1570.97     50.47 o 
  11   7   8      201.11      159.54     45.87 o 
  13   7   8        5.66      -44.59     78.93 o 
 -12   8   8      268.72      220.41     47.92 o 
 -10   8   8     8187.02     8029.04    109.27 o 
  -8   8   8    24518.48    24714.68    227.25 o 
  -6   8   8      679.23      783.25     38.17 o 
  -4   8   8     7077.03     6715.45     72.57 o 
  -2   8   8    12240.19    12318.43     98.82 o 
   0   8   8     1169.56     1339.84     32.51 o 
   2   8   8    87957.43    87585.91    560.15 o 
   4   8   8     1275.44     1321.94     35.34 o 
   6   8   8       18.51       29.70     32.06 o 
   8   8   8    19438.13    19169.59    197.31 o 
  10   8   8       18.90      -12.81     41.11 o 
  12   8   8     4397.74     4512.28     96.78 o 
 -13   9   8        5.42      -15.16     73.07 o 
 -11   9   8      572.03      654.53     49.65 o 
  -9   9   8     1317.65     1399.28     53.59 o 
  -7   9   8      314.97      294.27     37.83 o 
  -5   9   8      227.49      254.12     27.66 o 
  -3   9   8     1416.21     1396.18     37.38 o 
  -1   9   8      523.97      580.22     27.98 o 
   1   9   8     5132.38     4938.51     60.49 o 
   3   9   8     1106.34     1044.91     32.55 o 
   5   9   8     1279.66     1302.44     47.58 o 
   7   9   8      379.71      341.35     40.77 o 
   9   9   8        1.87      -42.64     44.24 o 
  11   9   8       36.84      -58.44     48.06 o 
 -12  10   8      315.27      331.44     71.77 o 
 -10  10   8     8612.02     8573.42    153.32 o 
  -8  10   8     7975.34     8199.32    104.78 o 
  -6  10   8     2932.72     2898.00     55.77 o 
  -4  10   8    15470.64    14960.26    131.99 o 
  -2  10   8     6045.98     6023.44     88.98 o 
   0  10   8     4863.78     4738.74    108.35 o 
   2  10   8    60806.50    60419.10    429.04 o 
   4  10   8     4144.99     4112.16     58.27 o 
   6  10   8      369.39      415.17     43.03 o 
   8  10   8    10323.47    10164.64    131.73 o 
  10  10   8       24.55      -14.46     46.83 o 
  12  10   8     2576.37     2689.15    103.61 o 
 -11  11   8       42.68       46.72     63.56 o 
  -9  11   8     4512.55     4537.99     96.47 o 
  -7  11   8     1653.92     1648.84     61.92 o 
  -5  11   8      118.16       98.87     49.16 o 
  -3  11   8      154.87      173.74     36.76 o 
  -1  11   8      706.00      671.17     39.91 o 
   1  11   8     1071.71      974.85     35.43 o 
   3  11   8      612.12      648.98     32.97 o 
   5  11   8      467.62      415.40     43.13 o 
   7  11   8      754.02      797.29     53.28 o 
   9  11   8      109.09      117.42     47.09 o 
  11  11   8      126.53      120.72     53.75 o 
 -10  12   8    12828.40    13156.84    374.93 o 
  -8  12   8    10256.65    11223.50    222.48 o 
  -6  12   8      939.92      920.36     64.25 o 
  -4  12   8    17934.21    17584.58    232.66 o 
  -2  12   8     1193.15     1107.30     58.09 o 
   0  12   8       58.11        3.09     37.47 o 
   2  12   8    41577.30    40763.75    305.21 o 
   4  12   8     2526.77     2416.67     69.59 o 
   6  12   8       39.63      105.59     41.77 o 
   8  12   8     5169.61     5020.39    113.78 o 
  10  12   8      296.25      380.25     56.18 o 
  -9  13   8      576.02      755.72    113.78 o 
  -7  13   8      257.72      218.02     61.28 o 
  -5  13   8       71.13      104.78     55.92 o 
  -3  13   8      962.18      878.59     75.83 o 
  -1  13   8        7.31       12.96     45.31 o 
   1  13   8      615.28      633.05     39.81 o 
   3  13   8     2990.94     2907.06     76.14 o 
   5  13   8        7.92      -22.53     45.55 o 
   7  13   8       64.79       50.58     49.84 o 
   9  13   8      142.15      202.60     63.13 o 
  -8  14   8    12143.68    12414.78    254.96 o 
  -6  14   8       61.05       65.91     60.07 o 
  -4  14   8     7133.31     6979.49    136.60 o 
  -2  14   8     2166.42     2122.92     89.59 o 
   0  14   8      864.24      904.30     54.06 o 
   2  14   8    23777.03    23786.46    242.54 o 
   4  14   8     1931.55     1761.51    112.02 o 
   6  14   8       72.86       83.07     51.60 o 
   8  14   8     4170.74     4214.18    133.86 o 
  -7  15   8        3.70       -8.70     66.04 o 
  -5  15   8      634.77      734.87     69.93 o 
  -3  15   8      765.04      869.39     72.39 o 
  -1  15   8      133.94       32.72     57.78 o 
   1  15   8     1033.89     1069.97     52.53 o 
   3  15   8     2861.47     2785.36    118.44 o 
   5  15   8      203.52      276.83     62.29 o 
   7  15   8      254.91      276.02     71.75 o 
  -6  16   8       31.27       17.47     70.20 o 
  -4  16   8     5634.65     5405.13    143.54 o 
  -2  16   8     1428.07     1381.64     80.87 o 
   0  16   8     1338.07     1219.18     77.59 o 
   2  16   8    21773.73    21599.23    273.92 o 
   4  16   8     2716.35     2628.52    101.47 o 
   6  16   8       39.36      -53.97     61.39 o 
  -3  17   8      137.74      134.78     73.62 o 
  -1  17   8      294.81      259.54     69.30 o 
   1  17   8      312.87      187.64     63.48 o 
   3  17   8     2338.32     2378.61    182.47 o 
 -15   1   9     4245.04     4306.80    110.29 o 
 -13   1   9     1679.82     1701.46     68.43 o 
 -11   1   9      279.66      313.24     62.19 o 
  -9   1   9    24083.89    24068.92    248.55 o 
  -7   1   9     1261.84     1096.15     44.24 o 
  -5   1   9     5375.55     5020.76     43.56 o 
  -3   1   9    56934.17    56681.88    390.99 o 
  -1   1   9       70.70       84.55     12.99 o 
   1   1   9    27502.91    27561.38    192.47 o 
   3   1   9    68287.27    65555.53    441.04 o 
   5   1   9     3929.64     3611.61     42.88 o 
   7   1   9     4107.01     4014.26     57.67 o 
   9   1   9    18967.84    18615.71    214.51 o 
  11   1   9      203.82      166.55     47.87 o 
  13   1   9    14062.99    13596.57    196.52 o 
 -14   2   9      268.28      297.03     59.61 o 
 -12   2   9      376.23      338.16     46.18 o 
 -10   2   9       13.60      -51.47     38.72 o 
  -8   2   9     5118.51     5204.30     86.66 o 
  -6   2   9     1715.88     1576.94     42.79 o 
  -4   2   9      875.62      864.70     20.75 o 
  -2   2   9     1911.16     2150.59     33.90 o 
   0   2   9     5877.66     5878.35     66.69 o 
   2   2   9     2409.41     2361.57     36.11 o 
   4   2   9      302.59      306.11     19.37 o 
   6   2   9      214.70      229.71     26.46 o 
   8   2   9      339.70      381.95     33.48 o 
  10   2   9       57.78       26.08     41.16 o 
  12   2   9        3.52      -17.46     48.95 o 
  14   2   9        3.18      -45.42     82.90 o 
 -13   3   9     1250.99     1041.18     59.32 o 
 -11   3   9      170.69      179.15     44.14 o 
  -9   3   9    46343.38    46330.36    437.61 o 
  -7   3   9     5473.60     5826.80    124.98 o 
  -5   3   9      147.99      101.66     15.13 o 
  -3   3   9    24217.31    22349.13    163.60 o 
  -1   3   9      279.75      441.48     23.65 o 
   1   3   9     1078.63      962.45     23.32 o 
   3   3   9    64408.86    65652.48    491.06 o 
   5   3   9     7655.97     7647.37     85.07 o 
   7   3   9     4844.59     4614.07     72.89 o 
   9   3   9    24882.17    24396.86    233.43 o 
  11   3   9     1408.15     1437.25     63.67 o 
  13   3   9     8488.68     8473.00    162.35 o 
 -14   4   9      117.97      -19.58     58.99 o 
 -12   4   9      223.34      233.33     56.56 o 
 -10   4   9      181.05      164.17     40.26 o 
  -8   4   9      195.02      192.05     33.60 o 
  -6   4   9       10.94        4.95     18.79 o 
  -4   4   9     1998.00     2207.05     47.72 o 
  -2   4   9     3570.79     3848.11     53.46 o 
   0   4   9     1709.35     1778.88     30.77 o 
   2   4   9     5074.72     4926.23     55.56 o 
   4   4   9      365.47      347.20     22.66 o 
   6   4   9     2413.57     2284.51     53.26 o 
   8   4   9      148.11      110.93     32.58 o 
  10   4   9      720.89      654.88     62.30 o 
  12   4   9      258.75      182.12     56.10 o 
  14   4   9       42.03       82.00     83.26 o 
 -13   5   9      630.07      603.35     59.36 o 
 -11   5   9     1439.92     1319.07     58.72 o 
  -9   5   9    27966.16    27167.41    351.41 o 
  -7   5   9      298.84      311.15     24.39 o 
  -5   5   9     2083.00     2049.32     53.26 o 
  -3   5   9    61262.81    61413.41    432.27 o 
  -1   5   9     3543.94     4220.31     47.82 o 
   1   5   9    28267.21    28854.32    255.93 o 
   3   5   9    70764.73    70605.48    489.10 o 
   5   5   9     8361.74     8207.93     87.24 o 
   7   5   9      278.85      292.34     33.43 o 
   9   5   9    21125.98    21635.60    214.38 o 
  11   5   9      117.94      110.13     50.22 o 
  13   5   9    10427.64    10698.08    176.53 o 
 -14   6   9      391.54      264.30     58.51 o 
 -12   6   9        8.66       15.59     47.90 o 
 -10   6   9      210.11      145.55     41.11 o 
  -8   6   9       22.38       -6.72     35.25 o 
  -6   6   9      743.56      751.92     36.19 o 
  -4   6   9       10.59       16.44     19.15 o 
  -2   6   9        3.92       13.70     16.33 o 
   0   6   9       11.40      -18.90     16.36 o 
   2   6   9     5102.74     5387.35     62.71 o 
   4   6   9     2486.14     2313.12     32.53 o 
   6   6   9     6019.87     6038.98     76.53 o 
   8   6   9        2.96      -33.55     35.17 o 
  10   6   9      833.09      862.93     44.37 o 
  12   6   9        7.23       -3.09     45.06 o 
 -13   7   9     2800.94     2661.30     84.78 o 
 -11   7   9      148.15      143.87     42.20 o 
  -9   7   9    33165.43    33133.18    296.49 o 
  -7   7   9     1147.51     1115.48     40.94 o 
  -5   7   9     4554.82     4340.78     72.75 o 
  -3   7   9    25543.21    24685.80    163.83 o 
  -1   7   9     1862.65     1988.50     36.82 o 
   1   7   9    26491.73    26482.99    197.92 o 
   3   7   9    58672.48    57910.22    405.96 o 
   5   7   9     9894.15    10069.47    104.13 o 
   7   7   9    11034.89    10647.18    125.37 o 
   9   7   9     4569.12     4476.55     73.75 o 
  11   7   9     1186.13     1182.21     56.93 o 
  13   7   9     8598.96     8867.72    152.31 o 
 -12   8   9      956.01     1043.22     57.98 o 
 -10   8   9      328.26      328.08     43.24 o 
  -8   8   9     1062.34     1151.32     45.37 o 
  -6   8   9      180.07      178.04     33.64 o 
  -4   8   9      165.60      140.73     23.83 o 
  -2   8   9      253.00      306.38     21.81 o 
   0   8   9     1063.44      969.99     27.86 o 
   2   8   9      244.42      247.04     19.17 o 
   4   8   9      128.86      161.69     30.17 o 
   6   8   9        1.78       -5.87     30.64 o 
   8   8   9      633.50      638.40     45.49 o 
  10   8   9      234.63      327.50     47.75 o 
  12   8   9       62.64       96.79     58.91 o 
 -13   9   9      860.35      757.15     82.08 o 
 -11   9   9      640.63      568.12     51.68 o 
  -9   9   9    22584.94    23126.38    246.60 o 
  -7   9   9     2534.67     2750.71     69.62 o 
  -5   9   9     5432.90     5064.95     67.05 o 
  -3   9   9    22738.52    22741.51    183.27 o 
  -1   9   9       90.94       77.55     18.21 o 
   1   9   9    11026.74    10984.63    110.48 o 
   3   9   9    26449.08    26259.08    222.48 o 
   5   9   9       79.29       86.12     35.70 o 
   7   9   9     3028.47     2928.79     64.96 o 
   9   9   9    17167.71    17141.91    188.71 o 
  11   9   9      895.21      881.99     59.95 o 
 -12  10   9       76.38        4.34     67.25 o 
 -10  10   9        2.38       52.05     59.56 o 
  -8  10   9      803.15      800.17     65.72 o 
  -6  10   9      617.22      724.09     35.54 o 
  -4  10   9     1198.71     1147.56     36.19 o 
  -2  10   9      179.43      167.64     37.47 o 
   0  10   9      303.00      212.67     29.26 o 
   2  10   9      516.63      460.23     29.21 o 
   4  10   9       71.21      111.09     34.55 o 
   6  10   9        6.76      -26.00     36.56 o 
   8  10   9       28.88      -26.88     42.37 o 
  10  10   9       83.43       52.38     49.25 o 
  12  10   9       71.01      102.51     65.18 o 
 -11  11   9      433.89      486.13     69.93 o 
  -9  11   9    25931.46    27013.02    362.00 o 
  -7  11   9       15.62       53.96     47.61 o 
  -5  11   9      309.38      304.85     40.88 o 
  -3  11   9    10104.91    10044.65    128.12 o 
  -1  11   9      491.64      544.40     41.57 o 
   1  11   9    13424.90    12998.06    118.91 o 
   3  11   9    31304.82    30927.03    379.25 o 
   5  11   9     2299.45     2210.24     66.60 o 
   7  11   9     4345.06     4179.54    120.06 o 
   9  11   9     9700.16     9584.88    160.53 o 
  11  11   9     1083.10     1135.37     66.40 o 
 -10  12   9       66.96      143.19    155.41 o 
  -8  12   9       52.33       92.34     77.48 o 
  -6  12   9      276.93      361.64     60.33 o 
  -4  12   9      134.46      134.90     52.29 o 
  -2  12   9        2.39      -22.97     47.91 o 
   0  12   9      126.10       65.87     32.21 o 
   2  12   9     1478.26     1447.34     43.21 o 
   4  12   9       95.47      111.27     41.67 o 
   6  12   9      306.87      313.69     47.66 o 
   8  12   9       33.05      -86.43     57.62 o 
  10  12   9       25.40       37.16     57.03 o 
  -9  13   9    13638.76    14494.10    424.95 o 
  -7  13   9      168.16      269.86     76.09 o 
  -5  13   9      704.83      718.15     64.92 o 
  -3  13   9    17270.98    16800.54    226.76 o 
  -1  13   9     1034.64      936.41     59.99 o 
   1  13   9    12304.38    11716.01    128.00 o 
   3  13   9    21241.05    20938.13    219.58 o 
   5  13   9      337.86      362.34     48.27 o 
   7  13   9      353.99      449.23     57.59 o 
   9  13   9     7792.99     7712.38    130.15 o 
  -8  14   9      621.45      693.77     95.92 o 
  -6  14   9      120.09      153.17     60.02 o 
  -4  14   9       39.49        0.75     59.89 o 
  -2  14   9       45.68       26.63     56.11 o 
   0  14   9     1419.87     1429.33     57.53 o 
   2  14   9      486.83      542.93     58.68 o 
   4  14   9      143.30      188.18     47.40 o 
   6  14   9      476.55      503.43     56.95 o 
   8  14   9      589.22      595.96     90.29 o 
  -7  15   9      401.47      476.39     73.96 o 
  -5  15   9       36.37      114.36     63.88 o 
  -3  15   9     9400.76     9076.71    161.31 o 
  -1  15   9      781.07      772.97     67.97 o 
   1  15   9     3653.71     3763.73    107.74 o 
   3  15   9    11743.92    11554.09    178.89 o 
   5  15   9      300.59      243.25     64.34 o 
   7  15   9     2013.13     2234.61     96.44 o 
  -6  16   9      944.12      999.99     85.27 o 
  -4  16   9      404.75      546.75     87.89 o 
  -2  16   9       19.50        8.08     60.24 o 
   0  16   9      289.67      286.44     63.23 o 
   2  16   9     2074.09     2271.19     93.13 o 
   4  16   9        1.79      -68.60     59.68 o 
   6  16   9        4.31       12.03     71.15 o 
  -3  17   9     6270.82     6663.79    151.11 o 
  -1  17   9     1208.69     1122.71     68.72 o 
   1  17   9     3140.63     3237.18    111.84 o 
   3  17   9     8851.30     8955.05    164.91 o 
 -14   0  10    10910.81    10960.28    233.71 o 
 -12   0  10       38.35      -33.94     75.87 o 
 -10   0  10    12556.24    11813.60    209.37 o 
  -8   0  10    38704.97    37349.14    506.86 o 
  -6   0  10      437.19      472.38     43.39 o 
  -4   0  10    72225.35    72733.67    725.63 o 
  -2   0  10    53656.13    51895.83    495.49 o 
   0   0  10     4924.94     6046.48     94.95 o 
   2   0  10    44706.95    45164.71    429.98 o 
   4   0  10     1452.46     1314.19     35.17 o 
   6   0  10     3726.57     3128.51     59.77 o 
   8   0  10    28205.55    27604.83    355.69 o 
  10   0  10     7574.17     8028.67    227.56 o 
  12   0  10     1059.93     1187.19    118.88 o 
  14   0  10     4685.43     4778.48    219.87 o 
 -13   1  10      555.10      650.51     59.98 o 
 -11   1  10      903.56      823.44     51.81 o 
  -9   1  10      138.55       10.41     35.93 o 
  -7   1  10     2926.93     3013.18     66.15 o 
  -5   1  10      433.61      419.51     17.34 o 
  -3   1  10     1622.66     1604.10     32.40 o 
  -1   1  10        6.99       38.14     14.05 o 
   1   1  10     5064.47     5414.00     51.00 o 
   3   1  10     2656.97     2467.21     34.11 o 
   5   1  10       42.55       13.71     18.56 o 
   7   1  10       11.02       -7.95     22.90 o 
   9   1  10      276.37      207.63     41.58 o 
  11   1  10       25.85       -8.82     59.35 o 
  13   1  10        2.13      -66.59     70.63 o 
 -14   2  10     9850.27     9568.92    150.14 o 
 -12   2  10      741.54      676.11     53.91 o 
 -10   2  10     6567.90     6526.14    104.61 o 
  -8   2  10    25566.51    25460.79    510.55 o 
  -6   2  10    12457.25    12169.28    114.03 o 
  -4   2  10    15781.31    15754.50    120.78 o 
  -2   2  10   148258.91   150642.17   1106.60 o 
   0   2  10     1031.73     1087.09     33.43 o 
   2   2  10    61189.13    59565.16    445.77 o 
   4   2  10    18260.99    18889.96    156.82 o 
   6   2  10     4859.20     4642.07     69.54 o 
   8   2  10    25933.72    25085.92    270.96 o 
  10   2  10     6946.73     6715.28    142.52 o 
  12   2  10      505.18      507.44     57.92 o 
  14   2  10     6800.07     7725.66    242.16 o 
 -13   3  10      134.51      110.07     54.31 o 
 -11   3  10      611.03      520.17     47.80 o 
  -9   3  10       76.40      -43.92     39.17 o 
  -7   3  10       19.26      -28.16     27.69 o 
  -5   3  10     4768.44     5160.98     49.11 o 
  -3   3  10     3178.95     3413.91     41.88 o 
  -1   3  10     1903.94     2055.77     36.89 o 
   1   3  10       98.40      134.61     16.42 o 
   3   3  10     1842.20     2129.87    112.69 o 
   5   3  10      697.02      686.26     27.22 o 
   7   3  10      127.93      132.79     29.57 o 
   9   3  10      662.03      637.62     52.04 o 
  11   3  10      135.93      100.62     46.87 o 
  13   3  10      321.30      436.57     54.47 o 
 -14   4  10     8675.93     8867.26    145.58 o 
 -12   4  10     1588.07     1522.64     66.45 o 
 -10   4  10     3638.76     3784.23     82.01 o 
  -8   4  10    15871.83    15912.37    208.35 o 
  -6   4  10    18976.57    18309.90    184.55 o 
  -4   4  10    11123.48    10964.14     90.94 o 
  -2   4  10    62216.92    60284.40    418.10 o 
   0   4  10     4594.25     4865.14     48.43 o 
   2   4  10    70374.24    71503.80    493.80 o 
   4   4  10    14820.66    14625.03    158.52 o 
   6   4  10     3898.75     3726.00     65.54 o 
   8   4  10    41037.93    40204.95    360.66 o 
  10   4  10     6514.58     6306.59    152.67 o 
  12   4  10      446.16      419.79     50.91 o 
  14   4  10     7756.50     8240.93    211.68 o 
 -13   5  10      132.93       85.22     55.35 o 
 -11   5  10      112.25      160.75     46.33 o 
  -9   5  10     1589.01     1557.51     58.33 o 
  -7   5  10      885.78      821.88     42.05 o 
  -5   5  10     2607.82     2496.18     49.37 o 
  -3   5  10     2449.93     2367.62     39.91 o 
  -1   5  10      679.06      759.71     24.86 o 
   1   5  10      817.61      767.42     23.85 o 
   3   5  10      326.06      331.96     39.82 o 
   5   5  10     1507.80     1540.08     48.06 o 
   7   5  10      620.08      647.63     37.40 o 
   9   5  10      117.95      129.91     38.43 o 
  11   5  10      277.79      243.62     53.90 o 
  13   5  10       29.58       37.66     51.46 o 
 -14   6  10     5025.98     5021.48    117.25 o 
 -12   6  10      739.86      772.88     59.57 o 
 -10   6  10     6409.56     6471.77    124.65 o 
  -8   6  10    22481.95    22399.03    233.34 o 
  -6   6  10      884.78      700.43     31.35 o 
  -4   6  10    15566.92    15296.25    125.46 o 
  -2   6  10    42621.10    41611.35    297.43 o 
   0   6  10     4579.90     4564.78     52.79 o 
   2   6  10    41468.49    42571.64    333.83 o 
   4   6  10     2646.07     2672.08     49.84 o 
   6   6  10     1698.09     1733.66     51.24 o 
   8   6  10    31222.94    30814.68    289.51 o 
  10   6  10     9480.74     9305.59    140.72 o 
  12   6  10     1299.65     1454.62     73.32 o 
 -13   7  10      435.75      515.90     57.91 o 
 -11   7  10      372.14      381.67     47.55 o 
  -9   7  10        2.72        9.85     55.72 o 
  -7   7  10      107.99      127.25     36.28 o 
  -5   7  10       47.67       53.73     24.10 o 
  -3   7  10     6259.67     5837.88     56.57 o 
  -1   7  10      488.69      430.66     23.43 o 
   1   7  10      658.03      610.02     30.84 o 
   3   7  10     3471.20     3406.45     72.51 o 
   5   7  10     1962.59     1896.14     55.79 o 
   7   7  10      929.16      903.56     45.73 o 
   9   7  10        1.52      -26.18     61.25 o 
  11   7  10     1803.70     1860.33     74.51 o 
  13   7  10      181.65      116.81     66.45 o 
 -12   8  10      501.75      474.59     52.86 o 
 -10   8  10     3875.81     3973.91     82.53 o 
  -8   8  10    31305.28    31308.94    313.18 o 
  -6   8  10     2432.26     2501.92     64.25 o 
  -4   8  10    12587.51    12029.09    101.31 o 
  -2   8  10    38527.41    37346.89    254.84 o 
   0   8  10      633.80      658.45     26.29 o 
   2   8  10    15171.18    15246.60    126.12 o 
   4   8  10     8716.98     9027.43    110.52 o 
   6   8  10     2394.42     2197.79     56.05 o 
   8   8  10    11461.68    11356.13    139.95 o 
  10   8  10     4789.22     4861.17     95.10 o 
  12   8  10     1435.63     1405.59     92.03 o 
 -11   9  10       15.57       31.28     45.37 o 
  -9   9  10      456.89      555.62     63.76 o 
  -7   9  10      447.08      486.12     42.25 o 
  -5   9  10       99.97       98.05     28.13 o 
  -3   9  10      763.83      687.62     30.46 o 
  -1   9  10     1796.69     1790.78     42.75 o 
   1   9  10      753.92      899.44     34.74 o 
   3   9  10      516.90      639.54     39.07 o 
   5   9  10      333.85      236.15     38.50 o 
   7   9  10      678.46      624.13     41.05 o 
   9   9  10      156.76      177.77     49.02 o 
  11   9  10       97.13       31.76     64.20 o 
 -12  10  10      777.65      738.95     78.51 o 
 -10  10  10     5041.68     4880.65    123.15 o 
  -8  10  10    12603.54    12699.39    156.63 o 
  -6  10  10      773.62      824.99     40.95 o 
  -4  10  10     3376.44     3167.73     56.02 o 
  -2  10  10    41641.24    40439.33    331.80 o 
   0  10  10      729.37      661.60     34.36 o 
   2  10  10    27839.93    27715.30    236.32 o 
   4  10  10     6249.88     6177.18     94.64 o 
   6  10  10     2805.20     2726.96     74.66 o 
   8  10  10    11642.19    11599.62    147.58 o 
  10  10  10     4320.54     4303.80     98.63 o 
 -11  11  10       27.17       35.17     65.63 o 
  -9  11  10      316.36      441.89     56.62 o 
  -7  11  10      297.13      399.64     74.63 o 
  -5  11  10       23.94      -39.88     39.08 o 
  -3  11  10      536.05      644.68     46.15 o 
  -1  11  10       68.37       51.70     30.20 o 
   1  11  10      607.77      596.19     37.54 o 
   3  11  10        8.04      -52.15     35.98 o 
   5  11  10      123.45      111.26     40.24 o 
   7  11  10        0.58      -59.89     39.93 o 
   9  11  10      622.13      601.52     59.36 o 
  11  11  10        2.50      -13.83     54.92 o 
 -10  12  10     4944.90     4990.83    209.94 o 
  -8  12  10     9567.19    10027.93    213.10 o 
  -6  12  10     1146.07     1200.16     74.40 o 
  -4  12  10     8389.31     8158.99    219.59 o 
  -2  12  10    13798.91    13522.38    157.81 o 
   0  12  10      724.54      815.71     45.85 o 
   2  12  10    11061.56    10943.93    136.98 o 
   4  12  10     3119.47     3141.01     79.41 o 
   6  12  10     1164.51     1224.75     60.94 o 
   8  12  10    15322.94    16010.35    188.25 o 
  10  12  10     4344.73     4566.93    106.49 o 
  -9  13  10      338.22      522.68     97.16 o 
  -7  13  10        6.14      -11.95     94.90 o 
  -5  13  10      783.67      738.69     66.12 o 
  -3  13  10     1188.08     1279.32     78.96 o 
  -1  13  10      341.98      422.66     45.91 o 
   1  13  10      991.94      845.38     60.49 o 
   3  13  10      446.55      558.63     49.49 o 
   5  13  10     1088.74     1085.67     60.30 o 
   7  13  10       47.77        6.27     52.09 o 
   9  13  10      715.25      659.86     64.94 o 
  -8  14  10     7158.74     7727.11    230.31 o 
  -6  14  10      662.38      621.05     72.35 o 
  -4  14  10     2452.06     2277.77     95.03 o 
  -2  14  10    10507.47    10764.24    144.44 o 
   0  14  10      222.88      145.55     73.53 o 
   2  14  10     9541.12     9461.47    152.21 o 
   4  14  10      993.40      884.89     58.52 o 
   6  14  10      456.19      392.61     55.10 o 
   8  14  10     8135.84     8556.50    161.12 o 
  -7  15  10       30.93       38.47     74.52 o 
  -5  15  10      280.70      158.72     81.96 o 
  -3  15  10      993.39      960.40     72.35 o 
  -1  15  10       24.00       -4.56     48.85 o 
   1  15  10      326.54      359.13     62.29 o 
   3  15  10       68.82       -0.77     57.31 o 
   5  15  10      958.72      925.97     77.06 o 
   7  15  10        5.81      -43.83     82.76 o 
  -6  16  10     1354.20     1259.99     90.46 o 
  -4  16  10     2111.75     2102.20    115.25 o 
  -2  16  10     9185.66     9390.68    257.28 o 
   0  16  10      404.33      384.23     64.72 o 
   2  16  10     8356.16     8686.89    194.86 o 
   4  16  10     1109.07     1087.79     79.96 o 
  -3  17  10     1144.54     1346.00     90.93 o 
  -1  17  10       20.87      -44.19     62.23 o 
   1  17  10       15.43      -86.64     61.12 o 
 -13   1  11     8863.60     8867.40    140.87 o 
 -11   1  11      699.68      713.66     49.81 o 
  -9   1  11    15244.30    15549.95    211.53 o 
  -7   1  11      305.21      399.80     45.06 o 
  -5   1  11    10616.14    10251.69     79.86 o 
  -3   1  11    40737.18    40214.37    306.68 o 
  -1   1  11    51881.71    54308.96    368.90 o 
   1   1  11     2683.86     2562.12     38.94 o 
   3   1  11    54837.55    54052.29    368.89 o 
   5   1  11     1107.12     1378.42     36.50 o 
   7   1  11     2192.89     2210.71     55.99 o 
   9   1  11    41118.11    39542.88    407.62 o 
  11   1  11      325.00      354.87     52.85 o 
  13   1  11      424.91      273.31     81.01 o 
 -14   2  11      104.52       67.74     60.75 o 
 -12   2  11      289.54      327.61     81.61 o 
 -10   2  11       25.40       11.65     39.28 o 
  -8   2  11      145.27       91.84     38.22 o 
  -6   2  11      244.88      261.33     31.15 o 
  -4   2  11      271.93      252.38     17.36 o 
  -2   2  11      460.66      447.76     22.26 o 
   0   2  11      372.18      374.56     29.78 o 
   2   2  11     6169.93     6320.43     66.06 o 
   4   2  11      559.93      575.11     31.76 o 
   6   2  11        0.67        9.36     25.73 o 
   8   2  11      578.64      526.65     49.05 o 
  10   2  11      601.71      592.30     55.66 o 
  12   2  11       45.58      -41.05     54.53 o 
  14   2  11       84.36      130.34     89.10 o 
 -13   3  11     8419.13     8061.28    135.89 o 
 -11   3  11      346.48      420.42     48.75 o 
  -9   3  11    12009.54    11667.63    145.75 o 
  -7   3  11     7197.42     7474.28    104.74 o 
  -5   3  11     4972.98     5232.74     61.53 o 
  -3   3  11    92183.73    91632.56    675.96 o 
  -1   3  11    10136.68     9946.19     92.94 o 
   1   3  11      530.62      540.65     19.09 o 
   3   3  11    31334.32    32281.44    254.12 o 
   5   3  11       57.07        8.84     23.07 o 
   7   3  11     3763.18     3888.10     86.43 o 
   9   3  11    48140.56    46798.82    481.38 o 
  11   3  11      686.27      775.21     60.75 o 
  13   3  11     1497.89     1375.41     66.78 o 
 -14   4  11      334.18      326.43     62.50 o 
 -12   4  11       88.49      115.16     51.16 o 
 -10   4  11       14.95       -5.27     41.20 o 
  -8   4  11     1342.53     1451.53     53.36 o 
  -6   4  11     3681.61     3769.43     56.06 o 
  -4   4  11      981.13      949.53     26.68 o 
  -2   4  11       77.92      140.12     19.22 o 
   0   4  11      334.19      283.44     17.91 o 
   2   4  11      769.36      743.89     22.05 o 
   4   4  11       33.86      -18.33     21.53 o 
   6   4  11     1323.19     1395.80     45.83 o 
   8   4  11      383.24      355.33     48.27 o 
  10   4  11       42.43        5.44     48.51 o 
  12   4  11      205.13      187.73     56.14 o 
 -13   5  11    12942.08    13001.47    178.12 o 
 -11   5  11      238.74      258.20     48.85 o 
  -9   5  11     9131.88     9082.20    125.95 o 
  -7   5  11      466.34      455.04     37.78 o 
  -5   5  11     3840.66     3694.74     52.35 o 
  -3   5  11    56838.84    55419.82    468.89 o 
  -1   5  11    18144.42    18272.55    141.85 o 
   1   5  11      898.51     1085.60     26.56 o 
   3   5  11    44081.15    43832.67    340.22 o 
   5   5  11      633.54      574.91     33.10 o 
   7   5  11    11991.44    12142.53    137.76 o 
   9   5  11    28614.80    27786.62    378.06 o 
  11   5  11      211.84      159.76     53.26 o 
  13   5  11     1224.00     1117.41     79.75 o 
 -12   6  11     1072.64     1025.30     62.37 o 
 -10   6  11       97.23       77.57     45.40 o 
  -8   6  11      218.51      183.09     39.31 o 
  -6   6  11     1902.97     1839.03     55.69 o 
  -4   6  11      133.12      103.04     22.04 o 
  -2   6  11      226.09      243.48     20.00 o 
   0   6  11      154.11      140.77     19.73 o 
   2   6  11        1.02       24.50     18.98 o 
   4   6  11       53.46       28.74     25.27 o 
   6   6  11      127.31      114.61     31.35 o 
   8   6  11      980.58      997.17     48.39 o 
  10   6  11      967.59      952.30     60.40 o 
  12   6  11      178.00      189.36     61.62 o 
 -13   7  11     8981.62     9377.01    138.27 o 
 -11   7  11      123.84       66.29     45.96 o 
  -9   7  11     9003.29     8896.53    114.55 o 
  -7   7  11      837.72      986.85     48.15 o 
  -5   7  11     6808.50     6614.60     79.88 o 
  -3   7  11    59379.95    58759.37    387.85 o 
  -1   7  11    15141.74    14816.51    123.06 o 
   1   7  11     6714.38     6857.65     69.47 o 
   3   7  11    23403.54    23190.87    209.16 o 
   5   7  11      520.08      560.73     34.01 o 
   7   7  11     2721.20     2671.56     60.98 o 
   9   7  11    28337.51    27362.53    268.91 o 
  11   7  11      239.15      128.59     56.36 o 
 -12   8  11       13.18       14.62     49.10 o 
 -10   8  11       14.66      -26.87     43.39 o 
  -8   8  11       10.11       11.13     38.84 o 
  -6   8  11       16.32        9.85     28.45 o 
  -4   8  11       18.54       -2.64     23.20 o 
  -2   8  11       21.21       42.74     15.55 o 
   0   8  11     1012.59     1063.36     31.77 o 
   2   8  11     2338.37     2435.33     43.22 o 
   4   8  11     1485.85     1484.86     46.40 o 
   6   8  11      480.08      498.88     37.86 o 
   8   8  11      445.42      456.92     47.34 o 
  10   8  11      487.06      602.80     60.30 o 
  12   8  11      913.36      841.85     73.57 o 
 -11   9  11      288.51      233.47     56.48 o 
  -9   9  11    15088.14    15159.05    183.02 o 
  -7   9  11     4101.06     4258.00     84.31 o 
  -5   9  11     2144.45     2074.53     46.08 o 
  -3   9  11    62736.92    62571.24    450.56 o 
  -1   9  11    17518.41    17228.30    142.60 o 
   1   9  11     3819.30     3735.89     61.07 o 
   3   9  11    21650.63    21454.32    211.79 o 
   5   9  11      944.58     1012.77     43.29 o 
   7   9  11     2573.71     2472.15     64.24 o 
   9   9  11    21668.08    22075.71    232.65 o 
  11   9  11      894.41      920.49     70.99 o 
 -10  10  11       29.04      -42.18     57.91 o 
  -8  10  11       30.29       14.35     42.64 o 
  -6  10  11     3750.70     3828.51     62.83 o 
  -4  10  11     2790.92     2843.34     61.68 o 
  -2  10  11     1345.81     1302.65     39.11 o 
   0  10  11      403.64      425.32     34.10 o 
   2  10  11      804.71      726.70     74.99 o 
   4  10  11      314.72      272.14     38.97 o 
   6  10  11      674.70      743.19     43.95 o 
   8  10  11      159.69      162.08     48.03 o 
  10  10  11        1.93       47.87     52.13 o 
 -11  11  11      317.60      310.19     73.18 o 
  -9  11  11     3539.77     3609.41    348.82 o 
  -7  11  11     2039.08     2104.81    113.04 o 
  -5  11  11       59.86       33.85     35.39 o 
  -3  11  11    28200.00    28218.78    247.31 o 
  -1  11  11     4564.51     4300.80     77.74 o 
   1  11  11      386.03      356.05     41.49 o 
   3  11  11     8298.48     8483.95    116.42 o 
   5  11  11      257.71      274.36     45.03 o 
   7  11  11     1443.47     1483.46     57.02 o 
   9  11  11    19452.81    20342.02    223.89 o 
 -10  12  11       50.20      109.78     91.87 o 
  -8  12  11        6.55       40.21     80.22 o 
  -6  12  11     2526.29     2242.34     90.05 o 
  -4  12  11      215.52      184.86     44.46 o 
  -2  12  11      102.18      132.98     36.34 o 
   0  12  11      188.65      177.86     35.57 o 
   2  12  11      704.82      652.82     49.20 o 
   4  12  11        6.01       10.67     42.11 o 
   6  12  11      522.09      570.95     54.17 o 
   8  12  11      524.11      547.27     60.21 o 
  -9  13  11     3105.75     2934.89    164.24 o 
  -7  13  11      873.74     1037.79     96.61 o 
  -5  13  11     1128.37     1373.09     77.53 o 
  -3  13  11    14457.22    14545.65    174.07 o 
  -1  13  11     8935.70     8551.99    333.30 o 
   1  13  11       27.19        0.16     42.34 o 
   3  13  11    12710.31    12726.33    156.28 o 
   5  13  11       11.97      -13.41     48.50 o 
   7  13  11     1298.70     1428.44     68.83 o 
   9  13  11    11609.40    12079.65    168.29 o 
  -8  14  11      994.41     1046.22    123.66 o 
  -6  14  11      198.51       47.62     71.90 o 
  -4  14  11        0.99      -43.53     48.03 o 
  -2  14  11     2495.57     2523.96     82.77 o 
   0  14  11     1795.56     1852.82    144.07 o 
   2  14  11      192.83      103.51     53.29 o 
   4  14  11      163.58      155.24     49.04 o 
   6  14  11      545.07      570.42     61.59 o 
  -7  15  11      726.71      834.18    102.35 o 
  -5  15  11       43.08      -41.55     69.22 o 
  -3  15  11    10879.53    10829.89    150.92 o 
  -1  15  11     6482.01     6363.45    127.44 o 
   1  15  11      380.68      385.91     65.23 o 
   3  15  11     5238.65     5333.06    121.57 o 
   5  15  11      155.99      132.29     57.38 o 
  -4  16  11      190.65       47.04     60.49 o 
  -2  16  11       16.36       77.34     62.17 o 
   0  16  11      124.04      106.97     63.26 o 
   2  16  11      245.46      284.58     66.47 o 
   4  16  11      327.70      398.15     68.36 o 
  -1  17  11     2577.14     2856.03    108.13 o 
   1  17  11      434.83      433.07     71.27 o 
 -14   0  12     8378.48     8740.91    336.36 o 
 -12   0  12     5456.47     5020.26    197.83 o 
 -10   0  12      238.69      262.04     64.46 o 
  -8   0  12    21668.20    21691.54    451.19 o 
  -6   0  12     9964.20     9857.89    198.72 o 
  -4   0  12    19612.43    18805.58    250.20 o 
  -2   0  12   103802.56   100996.39    949.85 o 
   0   0  12     1285.50     1209.91     71.61 o 
   2   0  12      126.19      280.86     37.56 o 
   4   0  12    32259.03    33922.06    612.81 o 
   6   0  12     2162.56     1998.00     79.36 o 
   8   0  12    29692.03    28965.37    377.20 o 
  10   0  12    15587.76    15179.58    344.87 o 
  12   0  12     1328.82     1364.26    124.03 o 
 -13   1  12      257.20      317.61     59.53 o 
 -11   1  12      930.15      869.46     78.14 o 
  -9   1  12        3.48       10.09     40.45 o 
  -7   1  12      439.87      398.99     38.03 o 
  -5   1  12      601.71      528.11     18.63 o 
  -3   1  12       75.39       58.63     20.83 o 
  -1   1  12      519.01      531.98     21.44 o 
   1   1  12      802.20      769.94     25.45 o 
   3   1  12     2575.90     2499.35     37.37 o 
   5   1  12      319.47      207.04     29.72 o 
   7   1  12      154.02      140.97     39.80 o 
   9   1  12       84.39       21.75     43.74 o 
  11   1  12      349.68      410.91     56.53 o 
  13   1  12       73.81       85.95     80.69 o 
 -14   2  12    14785.91    14857.81    200.04 o 
 -12   2  12     4463.30     4340.55    100.80 o 
 -10   2  12       52.14       35.24     40.60 o 
  -8   2  12    36469.64    36731.29    358.57 o 
  -6   2  12       77.58       79.29     30.58 o 
  -4   2  12     3138.63     3004.70     65.24 o 
  -2   2  12   131329.20   131672.30   1050.04 o 
   0   2  12     2073.40     2247.94     52.43 o 
   2   2  12     7877.99     8048.62     79.68 o 
   4   2  12    32798.88    32803.18    259.17 o 
   6   2  12      365.24      367.59     66.36 o 
   8   2  12    25671.61    25613.06    281.94 o 
  10   2  12     9330.26     9283.46    143.77 o 
  12   2  12     1233.59     1138.08     71.58 o 
 -13   3  12      307.58      293.98     58.81 o 
 -11   3  12        0.31      -32.11     46.24 o 
  -9   3  12     1279.85     1169.89     52.94 o 
  -7   3  12        9.47       49.95     33.27 o 
  -5   3  12     2760.43     2805.21     40.02 o 
  -3   3  12     1109.11     1244.14     34.42 o 
  -1   3  12      167.24      198.71     24.03 o 
   1   3  12      467.62      451.21     23.72 o 
   3   3  12      751.15      768.58     27.11 o 
   5   3  12       46.93       73.38     23.63 o 
   7   3  12        2.09       56.85     38.61 o 
   9   3  12      105.43       94.43     83.31 o 
  11   3  12        1.40       15.81     51.62 o 
  13   3  12       22.94       43.00     62.01 o 
 -14   4  12    14592.50    15192.55    203.16 o 
 -12   4  12     5318.03     5331.22    120.07 o 
 -10   4  12      253.12      230.47     47.75 o 
  -8   4  12    29716.42    29885.83    300.91 o 
  -6   4  12      148.24      116.80     35.83 o 
  -4   4  12     7412.21     7634.32     72.56 o 
  -2   4  12    60665.82    59355.53    447.93 o 
   0   4  12     2483.80     2830.12     38.66 o 
   2   4  12    10219.92    10138.86     98.03 o 
   4   4  12    21916.12    21753.74    182.91 o 
   6   4  12      181.70      159.76     29.44 o 
   8   4  12    19213.56    18677.60    247.32 o 
  10   4  12     9155.22     9014.81    147.88 o 
  12   4  12     1452.93     1543.82     98.31 o 
 -13   5  12       21.64      -18.61     54.60 o 
 -11   5  12      220.88      234.72     48.71 o 
  -9   5  12      216.28      107.57     46.37 o 
  -7   5  12      559.57      537.40     48.08 o 
  -5   5  12       45.32       37.14     19.74 o 
  -3   5  12       53.78       14.49     22.08 o 
  -1   5  12        1.64       19.09     18.29 o 
   1   5  12        3.57        0.45     15.76 o 
   3   5  12     1501.22     1533.80     41.91 o 
   5   5  12     1186.69     1212.43     38.58 o 
   7   5  12       25.08       -5.37     35.42 o 
   9   5  12     1359.34     1232.66     73.57 o 
  11   5  12      632.61      539.71     65.41 o 
  13   5  12        4.52        4.44     62.21 o 
 -12   6  12     2474.83     2379.72     88.95 o 
 -10   6  12       65.39      106.61     44.04 o 
  -8   6  12    20670.69    20168.66    249.04 o 
  -6   6  12     3288.03     3484.65     64.89 o 
  -4   6  12    13803.54    13777.60    118.56 o 
  -2   6  12    81912.69    80706.09    564.75 o 
   0   6  12      610.82      724.02     25.27 o 
   2   6  12     1078.83     1138.80     36.39 o 
   4   6  12     6551.86     6603.35     79.88 o 
   6   6  12      103.55      135.02     30.81 o 
   8   6  12    13745.20    13789.72    179.99 o 
  10   6  12    11527.54    11652.90    232.08 o 
  12   6  12      359.94      314.03     63.25 o 
 -13   7  12      639.62      695.75     64.07 o 
 -11   7  12       21.04       12.94     43.92 o 
  -9   7  12        9.12      -64.95     43.30 o 
  -7   7  12      359.00      367.67     44.05 o 
  -5   7  12     4276.92     4280.83     66.13 o 
  -3   7  12      521.96      511.73     27.57 o 
  -1   7  12       14.89       18.95     21.63 o 
   1   7  12       37.69       80.08     21.34 o 
   3   7  12      657.72      631.18     36.32 o 
   5   7  12      342.60      328.63     34.20 o 
   7   7  12      443.51      445.66     39.55 o 
   9   7  12     1199.60     1259.60     69.82 o 
  11   7  12      154.31      164.96     85.54 o 
 -12   8  12     1370.07     1412.08     65.76 o 
 -10   8  12      227.62      133.51     49.61 o 
  -8   8  12    11490.81    11325.79    148.35 o 
  -6   8  12      496.81      502.07     34.72 o 
  -4   8  12     9580.74     9484.84     88.61 o 
  -2   8  12    61955.93    60532.83    400.99 o 
   0   8  12      211.09      258.87     24.33 o 
   2   8  12      579.03      671.79     48.70 o 
   4   8  12    20699.19    21125.78    187.88 o 
   6   8  12      359.94      371.30     36.99 o 
   8   8  12    12467.88    12919.98    154.37 o 
  10   8  12    11223.77    10978.42    167.88 o 
  12   8  12      416.63      492.71     90.48 o 
 -11   9  12      192.66      139.66     57.09 o 
  -9   9  12       98.40       50.60     49.74 o 
  -7   9  12       11.47       52.18     41.16 o 
  -5   9  12      881.80      858.73     35.24 o 
  -3   9  12      170.22      235.17     26.02 o 
  -1   9  12      918.19      889.89     33.86 o 
   1   9  12     2618.34     2544.22     64.43 o 
   3   9  12      956.68      920.29     48.41 o 
   5   9  12      135.34      135.94     34.38 o 
   7   9  12      119.14      109.50     40.12 o 
   9   9  12      588.09      577.93     54.77 o 
  11   9  12       86.82      183.70     64.70 o 
 -10  10  12       41.09       65.78     61.66 o 
  -8  10  12     7970.06     8089.48    110.99 o 
  -6  10  12      186.10      206.91     32.19 o 
  -4  10  12     1904.72     1936.44     57.63 o 
  -2  10  12    38693.43    38716.71    316.20 o 
   0  10  12       46.17       19.64     31.18 o 
   2  10  12     5318.14     5509.35     91.37 o 
   4  10  12     8820.31     8671.12    116.62 o 
   6  10  12       50.05       39.80     38.04 o 
   8  10  12     9623.91    10212.01    141.77 o 
  10  10  12     7048.23     7326.77    140.58 o 
  -9  11  12        5.11       16.86     87.36 o 
  -7  11  12      674.15      701.80     88.43 o 
  -5  11  12      273.83      243.34     40.15 o 
  -3  11  12     1983.20     2145.70     60.21 o 
  -1  11  12      148.12      129.39     31.65 o 
   1  11  12      662.73      768.03     46.45 o 
   3  11  12       21.68       32.82     40.17 o 
   5  11  12       22.56       72.70     44.22 o 
   7  11  12      181.21      147.47     44.39 o 
   9  11  12      571.52      667.97     61.71 o 
 -10  12  12       34.21      132.91     94.07 o 
  -8  12  12     7478.72     7932.25    197.81 o 
  -6  12  12     1020.53      902.80     54.15 o 
  -4  12  12     4182.96     4072.97     88.00 o 
  -2  12  12    30330.99    30361.06    266.42 o 
   0  12  12      906.05      903.61     52.56 o 
   2  12  12      134.84       81.55     49.32 o 
   4  12  12     4492.62     4449.89     89.69 o 
   6  12  12      124.43       65.04     44.38 o 
   8  12  12     9614.75    10329.48    147.33 o 
  -9  13  12       87.69      119.58     86.86 o 
  -7  13  12        5.93      -18.12     81.62 o 
  -5  13  12       61.09       49.14     47.14 o 
  -3  13  12      615.54      784.22     60.33 o 
  -1  13  12      144.17      224.27     67.28 o 
   1  13  12       26.49       17.70     44.38 o 
   3  13  12      179.83      221.92     47.86 o 
   5  13  12      146.01      204.25     52.31 o 
   7  13  12      354.49      244.62     51.43 o 
  -8  14  12     3814.12     3936.30    163.24 o 
  -6  14  12      805.87      752.81     94.81 o 
  -4  14  12     3238.52     2940.17     87.64 o 
  -2  14  12    30604.53    30908.09    363.72 o 
   0  14  12       56.35      -31.61     49.94 o 
   2  14  12      757.06      769.36     55.26 o 
   4  14  12     6555.55     6471.28    115.96 o 
   6  14  12       56.13       -8.97     54.34 o 
  -5  15  12      426.83      451.56     58.67 o 
  -3  15  12       82.62       47.64     53.32 o 
  -1  15  12       16.05       42.48     57.05 o 
   1  15  12       23.98        7.33     58.17 o 
   3  15  12       79.42       29.65     65.04 o 
   5  15  12      113.47       71.27     57.10 o 
  -4  16  12     1821.10     1889.88     79.37 o 
  -2  16  12    13591.86    13620.37    262.61 o 
   0  16  12       35.90     -109.92     73.28 o 
   2  16  12      777.16      734.10     75.60 o 
 -13   1  13    16338.55    16281.42    221.68 o 
 -11   1  13      330.93      324.88     50.19 o 
  -9   1  13      214.43      174.56     45.80 o 
  -7   1  13    18004.51    17249.52    191.72 o 
  -5   1  13     1781.04     1709.95     33.49 o 
  -3   1  13    22921.08    22485.01    183.18 o 
  -1   1  13     9622.84     9059.85     80.95 o 
   1   1  13    15439.74    15508.60    130.96 o 
   3   1  13    29905.93    30377.25    217.99 o 
   5   1  13     9879.74    10131.00    116.14 o 
   7   1  13     2231.66     2186.40     70.43 o 
   9   1  13    25145.98    24642.17    278.68 o 
  11   1  13      254.88      278.73     56.80 o 
  13   1  13       66.41       63.52     96.79 o 
 -14   2  13        0.02      -32.08     60.16 o 
 -12   2  13     1139.85     1092.65     64.12 o 
 -10   2  13      133.87      127.05     45.87 o 
  -8   2  13      477.67      407.92     44.63 o 
  -6   2  13     2524.01     2445.08     65.19 o 
  -4   2  13     4862.49     4715.44     56.63 o 
  -2   2  13     1253.05     1305.78     38.07 o 
   0   2  13      178.88      174.86     28.85 o 
   2   2  13     1233.69     1313.48     38.86 o 
   4   2  13     1620.16     1872.53     47.14 o 
   6   2  13      993.36      847.86     48.43 o 
   8   2  13       62.70       82.64     44.45 o 
  10   2  13       32.76      -21.92     89.77 o 
  12   2  13        0.08       32.81     59.51 o 
 -13   3  13    10379.23    10465.69    206.12 o 
 -11   3  13     1749.50     1779.37     70.16 o 
  -9   3  13      959.19      879.08     50.72 o 
  -7   3  13    16799.90    16193.99    184.58 o 
  -5   3  13     2016.64     2067.48     37.93 o 
  -3   3  13    72866.41    71915.52    537.57 o 
  -1   3  13    24529.78    23526.15    212.98 o 
   1   3  13    12549.44    12212.33    111.48 o 
   3   3  13    10637.07    10691.18    102.23 o 
   5   3  13     7885.30     8119.04     87.15 o 
   7   3  13      160.11      172.52     43.09 o 
   9   3  13    20803.32    19935.05    281.36 o 
  11   3  13      203.82      261.21     69.95 o 
  13   3  13       64.18       58.20     62.31 o 
 -12   4  13        3.11       38.58     53.85 o 
 -10   4  13       93.60       11.68     47.71 o 
  -8   4  13      297.44      316.59     43.30 o 
  -6   4  13      387.59      444.76     47.29 o 
  -4   4  13      466.18      550.47     25.88 o 
  -2   4  13     3989.72     4248.75     87.32 o 
   0   4  13       13.54       31.13     17.89 o 
   2   4  13       64.24       72.49     23.03 o 
   4   4  13     3840.98     3925.04     76.98 o 
   6   4  13       22.14      -25.41     32.74 o 
   8   4  13      443.99      351.88     51.30 o 
  10   4  13      176.79      132.64     54.45 o 
  12   4  13        8.72      -89.36     59.57 o 
 -13   5  13    14012.55    14195.56    192.58 o 
 -11   5  13      922.58      914.60     61.59 o 
  -9   5  13      770.33      668.25     51.23 o 
  -7   5  13    24295.56    24458.06    290.11 o 
  -5   5  13      164.46      181.76     21.94 o 
  -3   5  13    25506.88    24761.73    202.77 o 
  -1   5  13    30725.36    31123.55    213.18 o 
   1   5  13     4029.30     3946.30     50.53 o 
   3   5  13    12343.56    12321.22    118.18 o 
   5   5  13    11573.32    11458.68    115.14 o 
   7   5  13     1763.15     1596.63     65.72 o 
   9   5  13    11438.13    11675.78    165.97 o 
  11   5  13       10.63       25.79     58.59 o 
 -12   6  13      290.04      382.50     58.39 o 
 -10   6  13      172.38      159.58     56.25 o 
  -8   6  13       13.07        9.31     54.34 o 
  -6   6  13       19.62       22.76     63.72 o 
  -4   6  13     2882.87     2872.45     50.64 o 
  -2   6  13      315.80      348.38     22.56 o 
   0   6  13     1046.55      992.64     28.08 o 
   2   6  13        5.22      -18.03     24.79 o 
   4   6  13      278.81      249.87     30.67 o 
   6   6  13     3086.44     2907.97     60.37 o 
   8   6  13       30.55      -19.87     48.46 o 
  10   6  13      103.47       51.53     59.04 o 
  12   6  13       46.31      -39.82     61.23 o 
 -11   7  13       68.66      118.68     50.05 o 
  -9   7  13      621.85      503.91     52.30 o 
  -7   7  13    12340.56    12313.31    154.30 o 
  -5   7  13      350.66      334.70     32.05 o 
  -3   7  13    13940.67    13807.11    140.81 o 
  -1   7  13     9697.25     9970.72     87.08 o 
   1   7  13     6528.92     6212.76     70.04 o 
   3   7  13    25998.74    26429.45    236.11 o 
   5   7  13    15716.80    15873.54    151.21 o 
   7   7  13       58.08      -37.84     35.07 o 
   9   7  13    19869.01    19665.98    278.83 o 
  11   7  13       11.57       57.18     60.35 o 
 -12   8  13       14.80       -9.99     57.12 o 
 -10   8  13     3075.91     3235.05     93.80 o 
  -8   8  13       81.07       49.28     64.82 o 
  -6   8  13       64.43       41.72     39.69 o 
  -4   8  13      475.68      436.40     35.04 o 
  -2   8  13      371.57      391.18     27.75 o 
   0   8  13      352.06      394.95     28.07 o 
   2   8  13      952.15     1029.37     34.07 o 
   4   8  13     1213.04     1167.94     43.08 o 
   6   8  13     1422.02     1457.83     50.60 o 
   8   8  13     1763.66     1751.19     74.80 o 
  10   8  13      257.63      243.49     62.77 o 
 -11   9  13      950.90      991.80     67.62 o 
  -9   9  13      292.53      220.24     52.80 o 
  -7   9  13    10051.39    10296.25    140.31 o 
  -5   9  13      143.25      104.52     29.97 o 
  -3   9  13    25788.33    25824.94    189.65 o 
  -1   9  13     9280.97     9397.59     95.89 o 
   1   9  13     5924.27     5584.00     87.54 o 
   3   9  13    17673.84    17860.28    168.02 o 
   5   9  13     4222.23     4096.55     74.24 o 
   7   9  13     1073.46      903.33     48.67 o 
   9   9  13    14717.79    14939.51    205.23 o 
  11   9  13      358.07      313.07     67.89 o 
 -10  10  13      659.87      781.47     64.76 o 
  -8  10  13        3.52       44.70     42.17 o 
  -6  10  13      341.80      269.99     34.60 o 
  -4  10  13      998.38     1068.85     47.85 o 
  -2  10  13     3424.10     3220.00     59.67 o 
   0  10  13     2318.15     2163.18     63.28 o 
   2  10  13      913.80      813.36     47.38 o 
   4  10  13     1129.11     1009.65     47.68 o 
   6  10  13        3.64      -30.72     38.85 o 
   8  10  13      210.73      289.93     52.33 o 
  10  10  13      464.59      369.40     68.16 o 
  -9  11  13        5.23       10.74     81.88 o 
  -7  11  13     7305.09     7477.48    234.38 o 
  -5  11  13      289.05      307.40     41.72 o 
  -3  11  13    12457.82    12485.03    135.60 o 
  -1  11  13    15739.19    15827.84    143.67 o 
   1  11  13     1384.22     1283.49     53.03 o 
   3  11  13     8360.64     8181.15    116.76 o 
   5  11  13     9777.03     9427.15    116.90 o 
   7  11  13      944.77      835.50     51.34 o 
   9  11  13    11375.61    11439.59    182.12 o 
  -8  12  13       27.72      100.43     86.75 o 
  -6  12  13        0.36      -28.20     73.41 o 
  -4  12  13        5.97      -23.67     43.42 o 
  -2  12  13       10.27       36.79     32.90 o 
   0  12  13       14.71        9.91     41.52 o 
   2  12  13      317.59      266.36     44.67 o 
   4  12  13     2004.89     1882.34     67.77 o 
   6  12  13       57.61       43.63     46.42 o 
   8  12  13      556.87      594.20     67.55 o 
  -7  13  13     7049.68     7748.52    194.11 o 
  -5  13  13      254.61      193.20     49.90 o 
  -3  13  13    12815.29    13114.67    165.94 o 
  -1  13  13     9510.57     9418.05    150.51 o 
   1  13  13     1015.76     1025.00     57.72 o 
   3  13  13     9427.61     9126.07    152.95 o 
   5  13  13     5614.98     5631.78    145.53 o 
   7  13  13     2138.43     2139.86     70.31 o 
  -6  14  13       24.86       76.23     72.50 o 
  -4  14  13        3.90        2.58     50.79 o 
  -2  14  13     1479.10     1453.84     73.65 o 
   0  14  13      390.66      334.02     79.42 o 
   2  14  13      144.13      202.54     50.70 o 
   4  14  13       13.64       58.81     54.96 o 
   6  14  13      181.10      114.54     54.97 o 
  -5  15  13      308.54      339.25     59.32 o 
  -3  15  13    10287.67    10193.05    171.10 o 
  -1  15  13     5673.38     5971.66    151.26 o 
   1  15  13      676.32      980.01     90.17 o 
   3  15  13     4662.41     4800.07    107.81 o 
   5  15  13     1949.57     1841.26     78.08 o 
  -2  16  13      383.55      463.67     74.22 o 
   0  16  13       50.26       78.64     61.10 o 
   2  16  13      246.91      223.29     76.48 o 
 -12   0  14     6995.51     6475.13    172.66 o 
 -10   0  14     7101.66     7233.11    169.61 o 
  -8   0  14    19419.81    18751.47    296.61 o 
  -6   0  14    23052.96    22673.92    338.08 o 
  -4   0  14     7802.46     7974.26    132.56 o 
  -2   0  14    91166.74    92454.48    877.26 o 
   0   0  14     2863.86     2761.53    119.05 o 
   2   0  14     3060.24     2932.16    103.21 o 
   4   0  14    37538.80    38408.95    471.44 o 
   6   0  14       32.93       76.64     51.36 o 
   8   0  14     1867.37     1646.31     79.20 o 
  10   0  14     5817.37     5823.05    209.39 o 
  12   0  14      985.92     1079.60    140.34 o 
 -13   1  14       22.46        9.57     59.28 o 
 -11   1  14      683.90      809.78     57.05 o 
  -9   1  14        0.24      -51.26     42.85 o 
  -7   1  14       54.10       85.50     38.47 o 
  -5   1  14      775.93      766.24     38.79 o 
  -3   1  14      437.29      410.63     25.12 o 
  -1   1  14     2655.61     2664.02     48.93 o 
   1   1  14       10.65       35.31     20.41 o 
   3   1  14       85.44       98.75     22.46 o 
   5   1  14     1449.30     1496.62     54.73 o 
   7   1  14      157.41      148.60     41.84 o 
   9   1  14      496.13      403.21     53.95 o 
  11   1  14      371.55      359.27     77.85 o 
  13   1  14       58.81      -41.25     83.14 o 
 -12   2  14     4172.96     4081.00    118.72 o 
 -10   2  14     1321.91     1350.92     65.69 o 
  -8   2  14    16101.22    15893.44    187.08 o 
  -6   2  14    18129.81    17497.52    224.24 o 
  -4   2  14      374.32      475.60     27.88 o 
  -2   2  14    49227.86    49398.11    378.97 o 
   0   2  14      605.43      586.08     41.24 o 
   2   2  14       31.89       45.19     26.64 o 
   4   2  14    38452.91    38498.62    390.30 o 
   6   2  14     1975.46     1927.01     67.60 o 
   8   2  14     2279.80     2235.16     78.52 o 
  10   2  14     6930.07     7192.81    133.28 o 
  12   2  14      837.93      933.76     70.33 o 
 -13   3  14      108.55       73.57     59.93 o 
 -11   3  14        0.07      -49.59     48.59 o 
  -9   3  14        7.78      -57.29     42.33 o 
  -7   3  14      196.34      140.16     50.66 o 
  -5   3  14      872.35      930.35     42.94 o 
  -3   3  14      554.29      591.80     28.08 o 
  -1   3  14       19.18       53.37     26.68 o 
   1   3  14      918.25      959.27     46.14 o 
   3   3  14        6.82      119.01     34.58 o 
   5   3  14        0.32       18.79     36.20 o 
   7   3  14      408.09      368.30     46.10 o 
   9   3  14      126.03       49.43     77.68 o 
  11   3  14       10.02       -7.90     54.99 o 
 -12   4  14     5142.39     5207.83    114.43 o 
 -10   4  14     1625.61     1537.87     80.03 o 
  -8   4  14    15328.92    15606.40    211.60 o 
  -6   4  14    10771.75    10622.99    156.45 o 
  -4   4  14       95.88       94.01     23.32 o 
  -2   4  14    23490.37    23602.24    196.31 o 
   0   4  14      707.58      712.46     31.08 o 
   2   4  14     4613.60     4457.12     61.25 o 
   4   4  14    59271.71    59689.21    458.02 o 
   6   4  14     3055.80     2977.79    107.53 o 
   8   4  14     1611.06     1571.72     66.99 o 
  10   4  14     9010.77     8916.41    146.30 o 
  12   4  14      369.10      412.82     69.67 o 
 -13   5  14       37.74       19.69     63.19 o 
 -11   5  14       20.23       -3.08     51.30 o 
  -9   5  14     1876.08     1691.37     71.98 o 
  -7   5  14     1181.26     1138.12     61.07 o 
  -5   5  14     3752.66     3774.14     64.33 o 
  -3   5  14     3871.04     3811.98     58.77 o 
  -1   5  14     4417.27     4438.09     70.79 o 
   1   5  14      858.36      884.71     29.72 o 
   3   5  14      496.08      493.39     50.91 o 
   5   5  14     2059.92     1985.20     51.41 o 
   7   5  14     4124.01     4176.01     94.47 o 
   9   5  14      285.65      214.60     59.06 o 
  11   5  14        1.37      -28.78     59.99 o 
 -12   6  14     2173.74     2258.27     83.83 o 
 -10   6  14     3861.79     3899.08    108.94 o 
  -8   6  14    11938.88    12090.18    177.82 o 
  -6   6  14    13617.94    14099.33    190.73 o 
  -4   6  14     2094.22     2068.72     46.87 o 
  -2   6  14    39311.54    39103.65    249.62 o 
   0   6  14       61.73       69.86     20.67 o 
   2   6  14     3009.13     2962.60     69.99 o 
   4   6  14    23144.44    23277.69    284.02 o 
   6   6  14     2872.05     3054.90     72.48 o 
   8   6  14     1727.51     1595.05     70.29 o 
  10   6  14     5464.55     5737.99    121.54 o 
  12   6  14      124.71      144.35     66.42 o 
 -11   7  14      197.55      123.56     59.12 o 
  -9   7  14       26.34       18.47     52.67 o 
  -7   7  14      975.34     1039.23     76.24 o 
  -5   7  14      906.65      905.11     41.27 o 
  -3   7  14      771.07      634.07     33.43 o 
  -1   7  14     1912.10     1760.52     45.88 o 
   1   7  14      263.21      215.21     27.32 o 
   3   7  14      643.98      609.27     36.47 o 
   5   7  14      834.93      879.50     41.52 o 
   7   7  14      456.27      384.52     55.00 o 
   9   7  14      518.43      386.89     61.96 o 
  11   7  14      136.35       28.23     61.55 o 
 -10   8  14      602.07      606.17     68.22 o 
  -8   8  14     9764.09     9727.13    142.84 o 
  -6   8  14     7754.48     7643.63    115.89 o 
  -4   8  14     4058.12     3690.05     65.84 o 
  -2   8  14    27764.47    28139.21    203.40 o 
   0   8  14      548.72      564.90     31.19 o 
   2   8  14      139.36      167.31     32.38 o 
   4   8  14    25145.09    25799.16    284.74 o 
   6   8  14     1544.61     1454.79     52.43 o 
   8   8  14     3535.73     3429.29    112.14 o 
  10   8  14     4834.77     4978.21    147.84 o 
 -11   9  14       77.45      109.99     60.47 o 
  -9   9  14       10.83      -61.84     49.14 o 
  -7   9  14     1112.20     1259.01     59.30 o 
  -5   9  14      242.10      220.13     31.11 o 
  -3   9  14     2837.31     2835.90     54.26 o 
  -1   9  14        2.84       -0.77     32.03 o 
   1   9  14      101.76      122.54     33.57 o 
   3   9  14     1369.88     1342.98     46.60 o 
   5   9  14      244.16      215.32     38.67 o 
   7   9  14      165.38      152.52     42.89 o 
   9   9  14      246.40      173.75     62.05 o 
 -10  10  14      810.93      831.29     66.62 o 
  -8  10  14     9995.52    10000.38    128.83 o 
  -6  10  14     7096.74     7266.57    135.13 o 
  -4  10  14      945.30      890.21     44.62 o 
  -2  10  14    14236.20    13761.03    129.03 o 
   0  10  14        5.36      -31.02     38.24 o 
   2  10  14       17.54       17.44     39.12 o 
   4  10  14    28975.20    29390.19    255.65 o 
   6  10  14     3438.35     3483.55     74.88 o 
   8  10  14     3370.55     3428.22    107.91 o 
  10  10  14     2517.65     2708.42    108.51 o 
  -9  11  14      139.24       52.32    175.30 o 
  -7  11  14      189.97      335.66     66.29 o 
  -5  11  14      277.77      258.34     42.26 o 
  -3  11  14     1030.03      912.42     45.44 o 
  -1  11  14      628.69      712.09     43.56 o 
   1  11  14      423.71      370.97     43.91 o 
   3  11  14      239.36      229.55     45.77 o 
   5  11  14        1.83       33.82     42.08 o 
   7  11  14        9.75       58.19     46.95 o 
   9  11  14      144.06       38.49     70.90 o 
  -8  12  14     6439.62     6763.19    185.74 o 
  -6  12  14     8290.34     8843.22    252.57 o 
  -4  12  14       57.94       44.99     44.97 o 
  -2  12  14    19481.79    19968.36    213.85 o 
   0  12  14        2.22       52.02     44.73 o 
   2  12  14       42.78       63.12     45.06 o 
   4  12  14    17006.19    17119.95    174.29 o 
   6  12  14     2690.03     2581.36     78.89 o 
   8  12  14     1375.48     1347.44     64.27 o 
  -7  13  14      733.02      719.05     97.03 o 
  -5  13  14       13.04      -38.71     48.01 o 
  -3  13  14       51.77       17.18     56.76 o 
  -1  13  14       34.04      102.04     55.65 o 
   1  13  14       35.92       31.30     49.51 o 
   3  13  14       46.20      205.27     53.37 o 
   5  13  14      306.83      305.46     50.05 o 
   7  13  14        8.90      -76.14     50.76 o 
  -6  14  14     2140.31     2331.78    127.15 o 
  -4  14  14      931.47      884.64     62.28 o 
  -2  14  14    11243.34    11300.19    228.72 o 
   0  14  14       23.59       82.51     59.42 o 
   2  14  14        7.52       45.37     50.86 o 
   4  14  14    12823.74    13338.90    195.21 o 
  -3  15  14      127.98      173.43     64.96 o 
  -1  15  14      309.62      381.03     70.50 o 
   1  15  14      680.61      817.30     73.08 o 
   3  15  14      531.83      641.29     65.40 o 
 -13   1  15     7223.13     7185.81    138.41 o 
 -11   1  15      500.27      603.91     57.90 o 
  -9   1  15      108.26       90.89     45.66 o 
  -7   1  15    40626.98    40419.14    453.23 o 
  -5   1  15       63.39       81.90     50.29 o 
  -3   1  15     1998.78     2167.82     46.74 o 
  -1   1  15    13793.23    13958.22    129.63 o 
   1   1  15     1647.46     1403.81     39.95 o 
   3   1  15    21474.95    21916.99    206.17 o 
   5   1  15    39378.21    38883.26    342.41 o 
   7   1  15      455.50      388.20     72.88 o 
   9   1  15     3682.82     3381.92    120.80 o 
  11   1  15     1251.13     1111.25     89.35 o 
 -12   2  15        3.61      -69.83     56.28 o 
 -10   2  15      751.70      809.92     57.59 o 
  -8   2  15     1392.90     1426.96     88.29 o 
  -6   2  15       26.65       66.90     51.91 o 
  -4   2  15     1129.80     1139.80     36.86 o 
  -2   2  15       81.10       88.87     45.97 o 
   0   2  15     1297.07     1199.13     34.73 o 
   2   2  15       13.98        4.28     25.32 o 
   4   2  15     1196.56      984.27     51.33 o 
   6   2  15       84.97      105.56     43.35 o 
   8   2  15        4.22      -31.28     46.35 o 
  10   2  15      188.58      169.29     59.93 o 
  12   2  15       19.29        2.76     62.95 o 
 -13   3  15     2999.15     3145.70    103.93 o 
 -11   3  15      688.80      656.12     59.69 o 
  -9   3  15      562.83      586.87     52.46 o 
  -7   3  15    21572.82    21200.86    265.28 o 
  -5   3  15      266.94      359.14     70.75 o 
  -3   3  15     5158.61     5225.11     67.08 o 
  -1   3  15    32701.96    32420.18    261.24 o 
   1   3  15     3706.62     3421.71     59.01 o 
   3   3  15    18627.79    18930.92    164.55 o 
   5   3  15    22466.48    22118.46    248.61 o 
   7   3  15      336.09      363.67     47.50 o 
   9   3  15     5337.41     5072.56    114.79 o 
  11   3  15     2054.79     1880.65     80.90 o 
 -12   4  15      302.24      254.75     59.90 o 
 -10   4  15      181.74      143.78     51.78 o 
  -8   4  15       13.38       17.36     51.61 o 
  -6   4  15       49.49       93.98     76.07 o 
  -4   4  15     1663.63     1709.87     44.95 o 
  -2   4  15      846.41      785.26     34.96 o 
   0   4  15      294.51      312.21     24.82 o 
   2   4  15       68.80       69.63     25.80 o 
   4   4  15     1151.98     1089.45     46.29 o 
   6   4  15       70.19       95.77     44.58 o 
   8   4  15      205.57      202.36     53.48 o 
  10   4  15       88.62       85.47     58.07 o 
  12   4  15      579.77      616.08     71.47 o 
 -11   5  15       76.94       49.16     56.02 o 
  -9   5  15       89.62      -20.32     59.95 o 
  -7   5  15    28580.09    28417.84    333.79 o 
  -5   5  15       51.12       11.50     34.67 o 
  -3   5  15       88.11       75.36     27.24 o 
  -1   5  15    20793.93    20701.77    143.67 o 
   1   5  15     3043.26     2910.75     49.96 o 
   3   5  15     8916.65     8972.35     98.31 o 
   5   5  15    39284.61    38485.89    398.67 o 
   7   5  15      365.33      406.14     53.81 o 
   9   5  15     7085.22     6908.60    129.14 o 
  11   5  15     1979.29     1871.25     80.96 o 
 -12   6  15       67.59       39.32     63.74 o 
 -10   6  15       24.20       89.30     76.01 o 
  -8   6  15      761.31      697.19     63.48 o 
  -6   6  15        6.19      -16.43     45.70 o 
  -4   6  15      246.29      196.09     29.10 o 
  -2   6  15     1091.68     1059.70     30.78 o 
   0   6  15     1125.86     1127.16     37.41 o 
   2   6  15       79.58       61.11     25.53 o 
   4   6  15      643.14      624.87     38.35 o 
   6   6  15       29.76       -4.25     45.29 o 
   8   6  15       79.11       67.00     54.05 o 
  10   6  15        6.18      -89.96     59.97 o 
 -11   7  15      350.38      340.59     60.05 o 
  -9   7  15      154.93      100.94     58.66 o 
  -7   7  15    22089.07    22432.26    244.94 o 
  -5   7  15     1548.41     1597.93     49.06 o 
  -3   7  15      212.06      312.21     36.83 o 
  -1   7  15    15128.57    15052.46    121.56 o 
   1   7  15     4436.34     4397.31     61.85 o 
   3   7  15    13104.90    13118.67    132.00 o 
   5   7  15    33154.97    34123.35    284.61 o 
   7   7  15      119.62      102.78     52.11 o 
   9   7  15     4217.14     4353.25    172.79 o 
  11   7  15     2001.73     1966.70     90.95 o 
 -10   8  15      213.34      286.87     60.08 o 
  -8   8  15       17.52       10.46     50.27 o 
  -6   8  15        1.67       59.27     52.38 o 
  -4   8  15       95.60       77.37     23.71 o 
  -2   8  15     5024.64     4895.89     58.39 o 
   0   8  15       92.86       85.81     28.32 o 
   2   8  15       64.53       35.24     31.82 o 
   4   8  15        3.45      -14.21     34.10 o 
   6   8  15        1.11       -8.65     43.51 o 
   8   8  15      538.54      561.58     71.10 o 
  10   8  15       30.98      -93.08     66.33 o 
  -9   9  15       20.89       16.15     53.70 o 
  -7   9  15    17083.99    18055.72    210.70 o 
  -5   9  15     4877.06     4928.36     88.64 o 
  -3   9  15     3360.77     3276.90     61.02 o 
  -1   9  15    12123.40    12205.09    116.58 o 
   1   9  15      119.89       51.97     34.21 o 
   3   9  15     5506.94     5451.50     83.63 o 
   5   9  15    16377.06    16464.04    164.01 o 
   7   9  15       54.94      -48.17     58.58 o 
   9   9  15     4054.19     3980.83    115.28 o 
 -10  10  15      216.97      175.45     60.41 o 
  -8  10  15       70.78       87.75     65.94 o 
  -6  10  15        7.98       -4.96     57.42 o 
  -4  10  15       12.43      -52.04     36.86 o 
  -2  10  15      562.85      589.95     40.85 o 
   0  10  15        1.60       52.63     40.62 o 
   2  10  15       48.92       57.45     36.00 o 
   4  10  15      260.49      392.26     45.14 o 
   6  10  15        8.03      -17.44     41.15 o 
   8  10  15        0.51        1.11     60.57 o 
  -9  11  15       35.75       -2.64     94.45 o 
  -7  11  15    22160.02    23160.08    362.54 o 
  -5  11  15       83.28       -7.33     44.64 o 
  -3  11  15     1293.55     1267.62     86.99 o 
  -1  11  15    13703.23    13349.08    173.27 o 
   1  11  15     2544.40     2498.42     76.16 o 
   3  11  15     7053.51     7298.64    101.80 o 
   5  11  15    14518.18    15225.50    172.55 o 
   7  11  15       59.24       76.51     54.19 o 
  -8  12  15      157.30      204.06     97.70 o 
  -6  12  15     1227.10     1251.68    103.82 o 
  -4  12  15     1908.49     1907.09     64.06 o 
  -2  12  15      101.41       83.07     46.73 o 
   0  12  15      123.01       69.89     42.80 o 
   2  12  15      319.99      252.83     48.71 o 
   4  12  15      641.59      749.83     52.51 o 
   6  12  15      285.80      300.12     51.22 o 
  -7  13  15    11542.56    12540.86    320.04 o 
  -5  13  15      545.94      711.33     60.78 o 
  -3  13  15      770.35      751.88     79.18 o 
  -1  13  15     2017.35     2109.20    126.94 o 
   1  13  15      780.14      755.81     55.85 o 
   3  13  15     6018.97     6410.02    115.41 o 
   5  13  15    11860.27    12347.58    177.06 o 
  -4  14  15      141.88      161.19     65.01 o 
  -2  14  15       90.00       52.40     62.96 o 
   0  14  15      402.01      367.89     63.24 o 
   2  14  15      257.12      247.11     57.16 o 
   4  14  15      949.42     1052.63     60.25 o 
  -3  15  15     2161.08     2384.87    101.01 o 
  -1  15  15     2288.86     2541.46    101.30 o 
   1  15  15       28.97       40.40     68.07 o 
 -12   0  16     3212.20     3370.17    150.25 o 
 -10   0  16     1593.99     1690.39     97.04 o 
  -8   0  16    10584.13    10488.38    208.68 o 
  -6   0  16    26927.18    27580.33    559.77 o 
  -4   0  16     4046.82     3663.50     93.99 o 
  -2   0  16    20521.62    20917.54    229.33 o 
   0   0  16    21117.07    21054.59    275.59 o 
   2   0  16      222.54      258.18     45.45 o 
   4   0  16    33387.20    33168.84    420.04 o 
   6   0  16     6888.55     6836.73    144.15 o 
   8   0  16     1512.57     1699.46     82.40 o 
  10   0  16     7521.91     7150.43    248.20 o 
  12   0  16     1288.54     1191.88    151.64 o 
 -11   1  16       59.18      -34.39     50.83 o 
  -9   1  16      647.35      569.34     52.22 o 
  -7   1  16      903.35      962.26     78.46 o 
  -5   1  16        1.14      -78.84     57.16 o 
  -3   1  16     3156.98     3228.57     55.44 o 
  -1   1  16       91.59      174.01     27.61 o 
   1   1  16      182.24      162.31     25.89 o 
   3   1  16       31.39        5.87     32.34 o 
   5   1  16      300.63      330.79     47.28 o 
   7   1  16      500.74      455.46     52.10 o 
   9   1  16      107.76       -3.88     52.42 o 
  11   1  16       43.80       61.28     81.43 o 
 -12   2  16     6356.93     6359.04    129.12 o 
 -10   2  16       96.94       68.92     49.07 o 
  -8   2  16    13713.79    13756.24    198.71 o 
  -6   2  16    26822.55    27459.82    395.78 o 
  -4   2  16      146.61      135.26     25.87 o 
  -2   2  16     2051.53     2072.05     55.92 o 
   0   2  16    10365.76    10475.38    104.57 o 
   2   2  16      730.24      858.59     35.80 o 
   4   2  16    38539.97    36891.71    381.05 o 
   6   2  16     8338.48     7920.31    126.56 o 
   8   2  16      266.76      272.05     54.89 o 
  10   2  16     8553.20     8076.78    143.81 o 
  12   2  16      539.17      484.25     88.84 o 
 -11   3  16      171.05       83.72     58.60 o 
  -9   3  16       32.24      -38.63     53.21 o 
  -7   3  16      186.51      437.78     65.81 o 
  -5   3  16      419.35      367.28     61.32 o 
  -3   3  16     2429.47     2340.99     51.78 o 
  -1   3  16       22.67       48.90     27.99 o 
   1   3  16     2054.97     2043.58     53.71 o 
   3   3  16       11.18      -13.70     37.13 o 
   5   3  16      253.20       87.06     69.09 o 
   7   3  16      273.51      247.07     53.74 o 
   9   3  16       80.23        9.72     56.01 o 
  11   3  16        0.08       11.43     63.18 o 
 -12   4  16     4931.87     4949.85    120.57 o 
 -10   4  16       87.52      114.85     58.19 o 
  -8   4  16    15580.54    15520.16    215.57 o 
  -6   4  16    30210.53    30325.23    489.66 o 
  -4   4  16     2705.30     2608.77     52.45 o 
  -2   4  16    15008.89    15136.04    158.02 o 
   0   4  16     2886.61     2929.18     54.47 o 
   2   4  16      184.54      181.56     28.67 o 
   4   4  16    50128.86    49431.01    515.86 o 
   6   4  16     5712.57     5576.81    109.44 o 
   8   4  16       29.40      -20.80     50.60 o 
  10   4  16     6241.81     6414.96    132.36 o 
 -11   5  16        0.11      -81.57     63.18 o 
  -9   5  16      254.30      250.23     62.49 o 
  -7   5  16        3.95      121.94     54.38 o 
  -5   5  16      881.56     1063.35     74.90 o 
  -3   5  16       26.32       21.25     27.76 o 
  -1   5  16     1731.22     1691.31     45.87 o 
   1   5  16        9.12      -27.96     24.51 o 
   3   5  16     1320.24     1231.48     41.18 o 
   5   5  16       68.67      -16.91     47.60 o 
   7   5  16      980.79     1120.26     65.10 o 
   9   5  16       10.82       17.65     58.71 o 
  11   5  16        1.25      -51.39     62.22 o 
 -10   6  16      874.73      988.18     76.20 o 
  -8   6  16     9108.83     9083.55    155.86 o 
  -6   6  16    22115.22    21931.84    330.53 o 
  -4   6  16     1591.44     1527.15     45.79 o 
  -2   6  16    14696.46    14486.38    117.75 o 
   0   6  16    15881.48    15684.38    134.17 o 
   2   6  16      207.89      219.84     37.90 o 
   4   6  16    39140.40    39949.68    660.88 o 
   6   6  16     1855.97     1720.20     69.70 o 
   8   6  16      487.84      521.98     60.16 o 
  10   6  16     7309.35     7331.69    144.25 o 
 -11   7  16       97.77       36.12     63.32 o 
  -9   7  16      877.63      931.89     97.56 o 
  -7   7  16      179.75      348.28     52.36 o 
  -5   7  16       36.85       46.41     50.11 o 
  -3   7  16     1474.74     1581.27     41.62 o 
  -1   7  16      227.04      276.64     31.99 o 
   1   7  16       78.67       38.61     29.44 o 
   3   7  16       31.59       14.55     31.91 o 
   5   7  16      234.37      186.28     51.62 o 
   7   7  16       49.61       62.84     54.03 o 
   9   7  16      308.93      245.89     64.87 o 
 -10   8  16      198.95      148.24     60.30 o 
  -8   8  16     7724.91     8102.22    132.74 o 
  -6   8  16    24081.65    24597.15    303.01 o 
  -4   8  16     2324.98     2273.96     88.45 o 
  -2   8  16     4009.63     4031.35     59.26 o 
   0   8  16     6392.02     6321.71     76.67 o 
   2   8  16      560.01      559.70     38.21 o 
   4   8  16    25040.76    25873.42    228.02 o 
   6   8  16     1585.77     1594.89     72.07 o 
   8   8  16       54.21       84.01     63.29 o 
  10   8  16     5521.15     5796.23    139.13 o 
  -9   9  16      175.23      213.86     58.45 o 
  -7   9  16     2183.14     2383.62     98.35 o 
  -5   9  16       13.34        2.80     30.23 o 
  -3   9  16      306.48      271.04     34.22 o 
  -1   9  16      486.94      459.20     37.07 o 
   1   9  16       64.99      109.36     35.74 o 
   3   9  16       36.28       30.13     37.26 o 
   5   9  16       44.80       82.57     40.78 o 
   7   9  16      774.40      787.39     65.67 o 
   9   9  16        2.26      -72.96     62.37 o 
  -8  10  16    12554.46    12973.53    205.50 o 
  -6  10  16    17433.57    18145.38    246.34 o 
  -4  10  16      963.10     1018.21     77.08 o 
  -2  10  16     3336.83     3196.93     63.35 o 
   0  10  16     1946.28     2022.82     58.65 o 
   2  10  16       57.90       56.60     39.52 o 
   4  10  16    16621.33    17153.53    171.55 o 
   6  10  16     2859.90     2951.23    101.61 o 
   8  10  16       80.37       49.96     61.89 o 
  -7  11  16      839.84     1125.13     79.94 o 
  -5  11  16       47.01       48.00     59.98 o 
  -3  11  16       32.50       39.59     44.87 o 
  -1  11  16     2129.94     2353.48     67.15 o 
   1  11  16        5.81       -6.60     40.96 o 
   3  11  16      181.98      191.43     44.47 o 
   5  11  16       28.05       54.37     45.04 o 
   7  11  16      128.89      262.91     65.05 o 
  -6  12  16    10299.33    10483.78    222.50 o 
  -4  12  16      102.16       63.63     53.72 o 
  -2  12  16     6948.81     6839.32    100.28 o 
   0  12  16     2168.66     2152.10     67.28 o 
   2  12  16      203.59      178.23     45.19 o 
   4  12  16    14189.20    14511.66    159.94 o 
   6  12  16     1098.97     1166.14     71.53 o 
  -5  13  16       36.54      -58.88    107.14 o 
  -3  13  16        2.91       10.27     56.40 o 
  -1  13  16       37.46       79.04     51.47 o 
   1  13  16       33.80       75.26     51.76 o 
   3  13  16       11.63        4.21     48.21 o 
   5  13  16      577.00      648.70     63.50 o 
  -4  14  16      209.38      126.70     66.42 o 
  -2  14  16     2552.58     2439.34     93.86 o 
   0  14  16     3115.93     3196.70     92.78 o 
   2  14  16      421.62      486.13     58.25 o 
 -11   1  17     4098.03     3943.50    109.89 o 
  -9   1  17      472.55      439.33     63.93 o 
  -7   1  17    30202.10    29353.21    422.83 o 
  -5   1  17     1277.38     1268.84    127.38 o 
  -3   1  17     6095.60     5998.42    119.67 o 
  -1   1  17    24628.58    24266.24    206.89 o 
   1   1  17      699.90      833.42    101.80 o 
   3   1  17     3675.33     3645.68     71.94 o 
   5   1  17    34844.57    33646.98    357.58 o 
   7   1  17      354.09      331.89     53.53 o 
   9   1  17     1886.15     1752.04    113.11 o 
  11   1  17    10141.47     9554.64    206.49 o 
 -12   2  17       27.38       61.69     64.09 o 
 -10   2  17      487.76      540.54     68.63 o 
  -8   2  17      562.53      679.61     76.82 o 
  -6   2  17      294.35      349.54    103.33 o 
  -4   2  17      272.48      302.75     33.66 o 
  -2   2  17     1455.81     1444.07     45.01 o 
   0   2  17     3385.65     3415.96     58.29 o 
   2   2  17      140.58       51.90     41.02 o 
   4   2  17     1362.33     1268.91     60.37 o 
   6   2  17        2.93      -32.73     60.50 o 
   8   2  17      326.21      217.10     56.28 o 
  10   2  17      211.39      202.59     99.15 o 
 -11   3  17     3134.99     3147.46    102.52 o 
  -9   3  17      352.59      405.50     64.44 o 
  -7   3  17    20792.72    19978.75    312.41 o 
  -5   3  17     2606.54     2491.46    147.58 o 
  -3   3  17      863.85      798.54     34.74 o 
  -1   3  17    29193.42    28729.69    217.17 o 
   1   3  17    14264.68    14618.50    164.01 o 
   3   3  17    11341.03    11220.77    153.38 o 
   5   3  17    23205.38    22786.37    261.22 o 
   7   3  17      786.25      783.50     61.20 o 
   9   3  17      593.91      515.09     65.55 o 
  11   3  17     7835.56     7513.66    149.54 o 
 -12   4  17       64.43      126.99     78.48 o 
 -10   4  17       63.85       40.32     65.46 o 
  -8   4  17      348.46      339.41     63.24 o 
  -6   4  17     2134.42     2127.26    101.67 o 
  -4   4  17     1189.56     1171.49     45.34 o 
  -2   4  17      101.68      152.88     48.83 o 
   0   4  17     2326.56     2244.84     53.33 o 
   2   4  17       25.82       32.22     29.22 o 
   4   4  17      329.47      173.86     49.78 o 
   6   4  17       30.33      -26.19     46.35 o 
   8   4  17      150.04      107.60     55.24 o 
  10   4  17        1.17      -64.99     58.28 o 
 -11   5  17     2388.86     2360.33    110.79 o 
  -9   5  17      303.65      193.21     61.62 o 
  -7   5  17    23803.86    23494.76    756.01 o 
  -5   5  17     4682.36     4526.87    128.91 o 
  -3   5  17      650.74      556.83     34.92 o 
  -1   5  17    23657.85    23448.36    184.85 o 
   1   5  17     2657.64     2619.76     50.79 o 
   3   5  17    13716.43    13253.35    172.33 o 
   5   5  17    25722.71    24996.94    282.93 o 
   7   5  17      757.42      913.71     68.74 o 
   9   5  17      531.40      499.95     62.93 o 
 -10   6  17       25.26      -32.94     59.73 o 
  -8   6  17       23.32      -12.51     58.76 o 
  -6   6  17      222.48      319.99     63.30 o 
  -4   6  17      142.31      132.11     36.62 o 
  -2   6  17     3345.42     3214.49     57.53 o 
   0   6  17     2149.82     2203.96     76.08 o 
   2   6  17      671.58      593.02     52.21 o 
   4   6  17      651.58      626.32     55.06 o 
   6   6  17      151.18       77.55     49.59 o 
   8   6  17      139.44      129.30     59.39 o 
  10   6  17      195.46      107.87     71.31 o 
  -9   7  17      116.79       46.86     60.36 o 
  -7   7  17    30256.50    30527.17    705.20 o 
  -5   7  17     1708.08     1786.40     77.44 o 
  -3   7  17     1241.27     1192.35     44.07 o 
  -1   7  17    15974.29    16184.66    141.87 o 
   1   7  17      827.17      789.89     37.14 o 
   3   7  17     3776.00     3865.20     64.37 o 
   5   7  17    20975.37    20635.59    343.17 o 
   7   7  17       98.69      143.15     58.95 o 
   9   7  17      657.26      809.99     77.09 o 
 -10   8  17      226.13      274.87     64.97 o 
  -8   8  17      468.00      497.63     60.18 o 
  -6   8  17       20.09      128.59     58.49 o 
  -4   8  17     1262.60     1253.73     44.93 o 
  -2   8  17      138.45      166.33     30.44 o 
   0   8  17       22.15       41.21     44.47 o 
   2   8  17       17.39       -1.15     34.44 o 
   4   8  17       51.14       66.76     45.41 o 
   6   8  17      123.05      137.89     60.50 o 
   8   8  17      660.55      727.54     71.04 o 
  -9   9  17       36.47       65.12     59.78 o 
  -7   9  17     9087.42     9310.67    193.81 o 
  -5   9  17     3581.78     3345.68    109.80 o 
  -3   9  17     2090.30     1958.05     58.40 o 
  -1   9  17    15646.82    15796.91    143.61 o 
   1   9  17     4415.67     4262.92     75.62 o 
   3   9  17     3222.21     3228.52     72.22 o 
   5   9  17    13185.01    13258.11    222.52 o 
   7   9  17      106.07       35.23     62.69 o 
  -8  10  17       31.25      -57.43     68.25 o 
  -6  10  17       51.60       35.29     79.77 o 
  -4  10  17       58.26      141.25     52.56 o 
  -2  10  17     1023.85     1061.61     45.01 o 
   0  10  17      400.83      313.70     43.00 o 
   2  10  17      109.20       63.86     40.51 o 
   4  10  17      283.29      334.17     52.29 o 
   6  10  17       49.55      -10.63     64.64 o 
   8  10  17       70.28       94.17     68.88 o 
  -7  11  17    12082.50    12578.20    222.81 o 
  -5  11  17       96.93       80.84     73.34 o 
  -3  11  17       32.66       18.11     37.63 o 
  -1  11  17     8891.81     9278.18    155.91 o 
   1  11  17     3278.73     3229.09     88.41 o 
   3  11  17     3851.71     3810.87    134.41 o 
   5  11  17    12785.38    13305.18    347.36 o 
   7  11  17      117.35      196.67     70.63 o 
  -6  12  17      170.51      143.59    114.62 o 
  -4  12  17      548.37      619.70     57.37 o 
  -2  12  17        1.46      -35.92     40.16 o 
   0  12  17       12.24       31.46     40.13 o 
   2  12  17       38.49       27.65     46.27 o 
   4  12  17        6.98       11.54     49.27 o 
   6  12  17      133.81      165.18     68.60 o 
  -5  13  17     3218.83     3261.74    207.39 o 
  -3  13  17      244.55      241.26     64.59 o 
  -1  13  17     6640.12     6751.03    104.08 o 
   1  13  17     1826.15     1870.18     65.96 o 
   3  13  17     3599.81     3470.60     86.05 o 
  -2  14  17      140.87      155.84     67.33 o 
   0  14  17      213.41      225.44     60.57 o 
   2  14  17       19.72      -45.01     50.94 o 
 -12   0  18     6842.55     7683.28    204.06 o 
 -10   0  18     1753.25     1895.28    146.17 o 
  -8   0  18     4720.15     4435.40    205.52 o 
  -6   0  18    19269.58    18525.41    420.68 o 
  -4   0  18     3301.73     3338.80    160.89 o 
  -2   0  18    13432.67    13268.88    562.69 o 
   0   0  18    30246.71    29969.02    321.31 o 
   2   0  18     3923.87     3835.82    106.23 o 
   4   0  18    10615.07    10188.72    244.28 o 
   6   0  18     5850.11     5725.68    169.79 o 
   8   0  18     5104.29     5174.17    202.84 o 
  10   0  18     5889.72     6036.82    232.87 o 
 -11   1  18        0.17       55.19     61.71 o 
  -9   1  18        2.27      -37.23     72.12 o 
  -7   1  18     2431.58     2523.85    112.74 o 
  -5   1  18      305.09      341.44     64.69 o 
  -3   1  18       60.66       75.56     29.73 o 
  -1   1  18      279.50      481.14     35.99 o 
   1   1  18     1709.31     1747.73     63.23 o 
   3   1  18      451.47      479.84     50.63 o 
   5   1  18       22.93      -13.74     50.22 o 
   7   1  18       97.76      124.88     51.08 o 
   9   1  18       10.30       13.26     60.32 o 
  11   1  18      124.20       43.34     94.84 o 
 -10   2  18     3474.80     3305.63    111.25 o 
  -8   2  18     4980.09     4795.50    327.75 o 
  -6   2  18    22930.55    22686.12    347.42 o 
  -4   2  18       68.06      -60.76     61.54 o 
  -2   2  18      227.41      175.62     31.63 o 
   0   2  18    38083.07    37565.80    299.77 o 
   2   2  18      332.54      308.97     45.03 o 
   4   2  18    12314.29    11583.47    160.09 o 
   6   2  18     3182.64     3220.91     93.39 o 
   8   2  18     1042.47      956.11     66.89 o 
  10   2  18     5894.50     6065.67    132.38 o 
 -11   3  18       14.47      136.08     71.97 o 
  -9   3  18        2.82      -35.28     57.68 o 
  -7   3  18        5.89       80.56    102.99 o 
  -5   3  18       67.44       64.44     61.97 o 
  -3   3  18        1.94      -10.94     29.08 o 
  -1   3  18        0.49       31.60     31.72 o 
   1   3  18     1837.61     1844.04     62.11 o 
   3   3  18       56.77      113.26     44.19 o 
   5   3  18       11.34       22.03     47.84 o 
   7   3  18       20.98      -32.12     53.79 o 
   9   3  18        6.98      -42.32     59.17 o 
 -10   4  18     3705.93     3621.45    121.85 o 
  -8   4  18     3776.35     3665.88    184.38 o 
  -6   4  18    25539.95    24726.09    370.98 o 
  -4   4  18     1596.71     1403.45     82.98 o 
  -2   4  18     2793.93     2659.37     89.48 o 
   0   4  18    17406.12    17225.00    157.07 o 
   2   4  18      432.86      438.67     49.97 o 
   4   4  18     2286.26     2222.14     77.06 o 
   6   4  18     5898.18     5499.55    110.99 o 
   8   4  18      849.64      906.68     88.42 o 
  10   4  18     7648.14     7832.73    149.91 o 
 -11   5  18       61.84      185.87     73.74 o 
  -9   5  18      222.63      125.50     63.87 o 
  -7   5  18      173.26      122.79     70.46 o 
  -5   5  18      360.15      405.15     73.18 o 
  -3   5  18      594.28      465.45     34.86 o 
  -1   5  18      155.96      148.07     30.63 o 
   1   5  18      552.43      526.59     33.76 o 
   3   5  18        4.64      -30.67     45.71 o 
   5   5  18      324.20      178.55     74.46 o 
   7   5  18      331.45      264.28     60.26 o 
   9   5  18        9.10      -57.01     65.07 o 
 -10   6  18     1389.48     1481.05     85.11 o 
  -8   6  18     1509.66     1408.74    152.65 o 
  -6   6  18    10270.85    10445.63    207.18 o 
  -4   6  18     1099.30     1036.57     79.61 o 
  -2   6  18     4587.69     4488.63     65.93 o 
   0   6  18    27344.07    26994.27    211.57 o 
   2   6  18      231.62      233.96     32.76 o 
   4   6  18    13120.17    12840.64    184.99 o 
   6   6  18      946.60      952.40     66.91 o 
   8   6  18      711.61      837.46     78.10 o 
  -9   7  18        8.60        5.33     65.16 o 
  -7   7  18        7.80      -54.12     60.20 o 
  -5   7  18      563.32      560.62     74.29 o 
  -3   7  18        7.97      -23.35     30.32 o 
  -1   7  18       23.60       29.37     32.13 o 
   1   7  18        7.29       -4.68     31.11 o 
   3   7  18      480.10      459.86     57.33 o 
   5   7  18      570.96      438.44     56.77 o 
   7   7  18       13.46      102.88     59.75 o 
   9   7  18      135.46      160.13     87.37 o 
  -8   8  18     1108.25     1117.84     79.79 o 
  -6   8  18    16675.65    16623.65    232.11 o 
  -4   8  18     2074.57     2061.02     86.32 o 
  -2   8  18     4407.31     4017.34     78.93 o 
   0   8  18    20772.79    20642.82    189.21 o 
   2   8  18      434.94      345.14     41.35 o 
   4   8  18     7536.59     7302.80    130.61 o 
   6   8  18     3953.65     4008.59    109.82 o 
   8   8  18      649.83      663.17     73.95 o 
  -9   9  18       38.99      -50.32     73.11 o 
  -7   9  18       88.98      154.55     59.11 o 
  -5   9  18      498.94      566.80     82.05 o 
  -3   9  18      507.85      410.12     42.10 o 
  -1   9  18      118.86      117.20     38.30 o 
   1   9  18      256.33      284.97     40.73 o 
   3   9  18       12.42      -59.09     39.39 o 
   5   9  18      202.27      100.22     57.92 o 
   7   9  18        4.68        5.17     62.04 o 
  -8  10  18     1954.61     1819.85     93.92 o 
  -6  10  18     9227.66     9744.32    250.36 o 
  -4  10  18      392.36      359.07     80.28 o 
  -2  10  18     1428.17     1481.51     49.52 o 
   0  10  18    19546.87    19712.30    174.17 o 
   2  10  18       51.34       38.27     41.84 o 
   4  10  18     5358.36     5511.08    121.82 o 
   6  10  18     4780.85     4791.68    120.79 o 
  -7  11  18       21.67       62.80     73.47 o 
  -5  11  18      277.79      339.45     81.35 o 
  -3  11  18      363.07      293.15     46.71 o 
  -1  11  18      350.07      316.39     44.84 o 
   1  11  18      156.35      158.82     46.08 o 
   3  11  18      145.47      141.58     47.80 o 
   5  11  18      797.56      803.86     74.06 o 
  -4  12  18      201.29      137.07     81.92 o 
  -2  12  18      951.17      945.15     50.33 o 
   0  12  18    14311.73    15136.31    149.50 o 
   2  12  18     1104.82     1062.04     59.15 o 
   4  12  18     4651.46     4727.76     95.88 o 
  -3  13  18      947.89     1004.99     72.28 o 
  -1  13  18      543.55      526.90     50.13 o 
   1  13  18       16.68      -23.62     48.21 o 
   3  13  18       14.99        9.64     52.72 o 
 -11   1  19     8379.58     7978.66    201.14 o 
  -9   1  19      158.92      112.30     79.57 o 
  -7   1  19     4303.53     4052.80    133.46 o 
  -5   1  19     7002.07     6566.54    163.87 o 
  -3   1  19      661.05      631.05     37.34 o 
  -1   1  19    30271.80    30135.24    253.25 o 
   1   1  19    10288.13     9968.70    139.38 o 
   3   1  19      683.71      703.50     51.54 o 
   5   1  19    10671.73    10221.37    152.48 o 
   7   1  19       38.17      105.20     53.13 o 
   9   1  19      623.99      592.56     70.86 o 
 -10   2  19       84.32      137.01     89.62 o 
  -8   2  19        2.03      -56.35     77.80 o 
  -6   2  19     1302.00     1231.91     85.44 o 
  -4   2  19     1516.45     1397.36     85.28 o 
  -2   2  19      417.15      368.83     35.52 o 
   0   2  19      123.58      330.87     41.84 o 
   2   2  19        9.24       89.06     41.20 o 
   4   2  19        2.90      -69.18     46.95 o 
   6   2  19       96.57      137.12     54.50 o 
   8   2  19      380.50      436.94     66.49 o 
  10   2  19       31.86       57.80     71.07 o 
 -11   3  19    12433.01    12836.90    215.28 o 
  -9   3  19      680.40      677.43     88.34 o 
  -7   3  19     2154.04     2158.55    109.57 o 
  -5   3  19     4101.64     3882.63    129.25 o 
  -3   3  19     5102.81     4957.78    102.40 o 
  -1   3  19    27327.87    27132.78    210.83 o 
   1   3  19    18933.75    18548.45    254.12 o 
   3   3  19      696.81      826.77     71.47 o 
   5   3  19     8114.38     8128.37    135.54 o 
   7   3  19       45.09       -5.65     55.78 o 
   9   3  19       68.55        8.50     61.49 o 
 -10   4  19       14.35       -2.93     89.05 o 
  -8   4  19       97.50       98.69     76.40 o 
  -6   4  19      244.24      303.71     73.77 o 
  -4   4  19       33.72       46.43     92.82 o 
  -2   4  19       30.55       -9.44     29.93 o 
   0   4  19      275.97      295.03     36.81 o 
   2   4  19        1.78      -28.96     46.86 o 
   4   4  19     1080.07      956.32     62.05 o 
   6   4  19        0.51      -10.46     54.25 o 
   8   4  19       70.13       15.98     66.63 o 
  -9   5  19      170.54      190.17     81.91 o 
  -7   5  19     3405.81     3327.94    137.29 o 
  -5   5  19     2426.79     2554.25    119.74 o 
  -3   5  19      783.95      881.64     42.81 o 
  -1   5  19    16840.30    16844.94    146.11 o 
   1   5  19     7042.72     7041.30    105.02 o 
   3   5  19      415.80      548.24     57.37 o 
   5   5  19     5008.55     5106.60    222.16 o 
   7   5  19       60.53      121.56     60.12 o 
   9   5  19      387.61      425.82     75.17 o 
 -10   6  19      118.20       99.14     90.33 o 
  -8   6  19      369.68      409.87     86.48 o 
  -6   6  19      263.21      293.00     70.76 o 
  -4   6  19      183.46      156.52     53.14 o 
  -2   6  19      258.03      180.26     33.91 o 
   0   6  19     2193.51     2138.53     60.40 o 
   2   6  19       45.10       -4.70     41.23 o 
   4   6  19       76.21      126.90     51.75 o 
   6   6  19      226.70      235.80     59.25 o 
   8   6  19       66.63       33.23     60.26 o 
  -9   7  19      378.37      339.26     77.93 o 
  -7   7  19     7305.53     7276.45    152.67 o 
  -5   7  19     1423.69     1509.81     75.30 o 
  -3   7  19      202.34      223.16     38.78 o 
  -1   7  19    16278.74    16492.97    146.48 o 
   1   7  19     9458.77     9587.95    109.83 o 
   3   7  19       53.39       73.11     77.26 o 
   5   7  19     1844.20     1963.78    168.85 o 
   7   7  19     1327.06     1274.01     75.08 o 
  -8   8  19      371.36      426.70     72.49 o 
  -6   8  19       33.78       59.18     52.80 o 
  -4   8  19      300.06      404.13     59.70 o 
  -2   8  19       62.88       17.50     39.06 o 
   0   8  19     3398.44     3372.65     67.30 o 
   2   8  19      422.69      542.73     48.83 o 
   4   8  19       13.19        1.28     52.63 o 
   6   8  19       98.70        2.77     62.45 o 
   8   8  19       20.06        8.89     65.93 o 
  -7   9  19     2408.79     2200.22     97.48 o 
  -5   9  19      571.08      744.94     83.41 o 
  -3   9  19      734.23      712.55     51.46 o 
  -1   9  19    20937.39    21604.71    185.33 o 
   1   9  19    12231.47    12434.34    137.36 o 
   3   9  19      236.64      256.25     63.73 o 
   5   9  19     8467.24     8696.12    150.46 o 
   7   9  19       26.24       29.08     67.75 o 
  -6  10  19       11.37        9.41     83.36 o 
  -4  10  19      102.09       11.74     72.40 o 
  -2  10  19        3.80      -22.79     38.58 o 
   0  10  19      268.87      304.86     42.31 o 
   2  10  19      185.30      278.13     45.92 o 
   4  10  19        1.44       -2.95     65.93 o 
   6  10  19       11.89       23.84     77.53 o 
  -5  11  19     1924.28     2049.55    174.95 o 
  -3  11  19      867.62      883.01     59.06 o 
  -1  11  19    11356.14    11424.27    125.00 o 
   1  11  19     6317.82     6188.64     99.74 o 
   3  11  19      250.15      154.66     61.72 o 
   5  11  19     4392.11     4546.53    159.45 o 
  -4  12  19       20.76      138.39     80.21 o 
  -2  12  19       49.18      -25.73     44.06 o 
   0  12  19       63.02      137.58     45.11 o 
   2  12  19      276.75      323.19     51.52 o 
 -10   0  20     5621.38     5402.12    246.26 o 
  -8   0  20      971.72      734.03    132.97 o 
  -6   0  20     1325.71     1383.36    128.76 o 
  -4   0  20      899.65      721.25    117.72 o 
  -2   0  20      579.20      559.55     65.37 o 
   0   0  20    34084.44    33769.93    360.70 o 
   2   0  20      288.71      230.40     61.21 o 
   4   0  20      450.62      344.65     69.02 o 
   6   0  20     3747.99     3654.66    187.98 o 
   8   0  20      200.37      219.77    120.76 o 
  -9   1  20      150.05      219.66     84.32 o 
  -7   1  20       10.04      -72.79     76.93 o 
  -5   1  20      394.85      345.17     78.62 o 
  -3   1  20      892.60     1039.43     87.87 o 
  -1   1  20      125.42      267.64     44.16 o 
   1   1  20       70.89      177.19     42.75 o 
   3   1  20        0.50        4.46     46.14 o 
   5   1  20        0.05      -12.15     51.24 o 
   7   1  20        7.34       20.63     59.42 o 
   9   1  20        9.03      -35.08     84.34 o 
 -10   2  20     4271.47     4289.11    164.37 o 
  -8   2  20      858.50      856.71     96.97 o 
  -6   2  20    13260.42    13670.38    250.90 o 
  -4   2  20       32.42        3.30     69.92 o 
  -2   2  20     4163.57     3931.94     81.45 o 
   0   2  20    31015.49    31542.13    267.95 o 
   2   2  20       82.49       91.83     47.13 o 
   4   2  20       53.38       86.84     50.25 o 
   6   2  20     6365.91     6170.16    123.51 o 
   8   2  20       48.36       10.58     60.72 o 
  -9   3  20       19.09       95.94    125.63 o 
  -7   3  20      183.50      190.95     83.05 o 
  -5   3  20      136.38      155.15     71.68 o 
  -3   3  20      450.91      408.52     52.83 o 
  -1   3  20       60.99       98.87     37.16 o 
   1   3  20       39.48       38.10     41.85 o 
   3   3  20      245.05      146.37     49.19 o 
   5   3  20       63.36       86.99     55.87 o 
   7   3  20       30.21      -26.61     59.70 o 
   9   3  20       25.58       66.10     63.87 o 
 -10   4  20     1702.93     1708.69    118.97 o 
  -8   4  20       84.18      -44.20     81.63 o 
  -6   4  20    11264.80    11118.74    224.35 o 
  -4   4  20      947.30      902.91     79.57 o 
  -2   4  20      355.41      336.79     34.99 o 
   0   4  20    36761.97    36188.47    301.90 o 
   2   4  20       23.36        2.57     42.90 o 
   4   4  20       43.02       40.87     48.71 o 
   6   4  20     5347.68     5417.42    118.67 o 
   8   4  20      517.20      489.78     69.95 o 
  -9   5  20       13.92        8.63     88.74 o 
  -7   5  20        2.74      -85.04     75.00 o 
  -5   5  20       81.93       32.52    106.46 o 
  -3   5  20     1184.59     1127.61     46.01 o 
  -1   5  20       88.51       21.50     34.32 o 
   1   5  20     1892.91     1767.10     62.67 o 
   3   5  20      542.08      489.15     59.61 o 
   5   5  20        2.34      -51.06     55.33 o 
   7   5  20       12.05       62.83     63.35 o 
  -8   6  20      447.88      376.11     92.49 o 
  -6   6  20     2746.49     2451.00    127.96 o 
  -4   6  20      165.59       57.75     56.11 o 
  -2   6  20      441.09      449.71     38.19 o 
   0   6  20    22455.24    23110.55    191.04 o 
   2   6  20     1708.10     1526.88     60.25 o 
   4   6  20       48.94       20.97     53.05 o 
   6   6  20     8490.79     8583.02    152.38 o 
   8   6  20       50.43       50.66     67.13 o 
  -7   7  20      827.81      759.54     77.05 o 
  -5   7  20      346.48      459.23     89.45 o 
  -3   7  20       59.09       28.64     43.78 o 
  -1   7  20      519.47      509.38     40.72 o 
   1   7  20       37.04       36.93     41.86 o 
   3   7  20       75.16       56.02     72.71 o 
   5   7  20       59.25       46.88     61.93 o 
   7   7  20      508.81      442.36     72.38 o 
  -8   8  20       39.15       -5.74     74.54 o 
  -6   8  20     4605.42     4932.73    127.46 o 
  -4   8  20      568.82      495.73     63.93 o 
  -2   8  20      251.17      204.20     42.47 o 
   0   8  20    17393.90    17445.14    158.30 o 
   2   8  20      124.40      104.94     57.83 o 
   4   8  20      105.83      165.46     60.00 o 
   6   8  20     7687.14     8034.04    152.52 o 
  -7   9  20       26.25      -16.47     89.40 o 
  -5   9  20     1414.82     1561.74    103.57 o 
  -3   9  20       12.20      -15.41     45.46 o 
  -1   9  20     1021.84     1012.10     51.63 o 
   1   9  20      414.26      497.37     47.91 o 
   3   9  20      299.28      331.51     65.46 o 
   5   9  20        5.80      -74.48     63.79 o 
  -6  10  20     7592.46     7889.68    194.75 o 
  -4  10  20     1593.75     1663.36    105.55 o 
  -2  10  20      712.23      663.05     50.43 o 
   0  10  20    14622.00    15187.49    148.60 o 
   2  10  20      112.63      167.55     61.41 o 
   4  10  20      161.86      170.77     64.27 o 
  -3  11  20        7.47       42.83     60.30 o 
  -1  11  20      395.07      402.04     48.06 o 
   1  11  20      993.91      935.67     57.75 o 
   3  11  20        2.80        3.42     65.82 o 
  -2  12  20     1292.53     1255.78     61.14 o 
   0  12  20    12457.50    13307.30    143.03 o 
  -9   1  21      110.17      141.23     83.02 o 
  -7   1  21       53.92       15.71     83.47 o 
  -5   1  21    13821.08    13649.18    670.35 o 
  -3   1  21      174.31       11.69     73.67 o 
  -1   1  21     6216.31     6470.38     93.60 o 
   1   1  21    11789.06    11824.63    144.77 o 
   3   1  21     1387.56     1492.49     68.51 o 
   5   1  21     3346.99     3366.35    102.92 o 
   7   1  21     5606.64     5448.89    129.07 o 
  -8   2  21      128.27      135.42     85.19 o 
  -6   2  21      530.53      510.07    112.73 o 
  -4   2  21       86.44       41.60     71.36 o 
  -2   2  21      206.50      187.81     39.28 o 
   0   2  21        0.85      165.45     40.61 o 
   2   2  21     1157.38     1060.32     63.04 o 
   4   2  21      573.37      541.41     58.28 o 
   6   2  21      357.41      389.44     60.49 o 
   8   2  21      107.03       66.69     65.62 o 
  -9   3  21      333.33      405.80     92.83 o 
  -7   3  21        9.44     -107.20     95.12 o 
  -5   3  21     5826.50     5864.79    161.63 o 
  -3   3  21      231.14      237.60     76.82 o 
  -1   3  21    11719.45    11563.06    126.76 o 
   1   3  21    14742.36    14675.72    167.15 o 
   3   3  21      385.58      368.93     56.21 o 
   5   3  21     7764.29     7580.68    136.76 o 
   7   3  21     8683.85     8898.23    157.81 o 
  -8   4  21       25.36      -30.29     82.95 o 
  -6   4  21       10.99      -44.89     80.79 o 
  -4   4  21     2018.14     1946.58    103.19 o 
  -2   4  21      119.29       78.45     33.92 o 
   0   4  21       63.32       50.53     41.03 o 
   2   4  21        2.05       -7.18     44.64 o 
   4   4  21      484.56      596.34     71.21 o 
   6   4  21      494.69      396.53     67.44 o 
   8   4  21        1.83       -9.88     66.02 o 
  -9   5  21      263.15      275.35    129.37 o 
  -7   5  21       14.29      -19.15     79.41 o 
  -5   5  21     9492.97     9482.57    203.77 o 
  -3   5  21      930.55      879.96    111.15 o 
  -1   5  21    10442.40    10637.71    123.22 o 
   1   5  21    11670.54    12065.28    149.21 o 
   3   5  21      994.04     1141.96     60.19 o 
   5   5  21     5057.82     5117.01    121.66 o 
   7   5  21     7995.20     7697.17    148.16 o 
  -8   6  21       16.11      -50.98     88.14 o 
  -6   6  21       73.80       65.68     73.58 o 
  -4   6  21        0.45       95.32     58.67 o 
  -2   6  21      187.71      271.80     41.22 o 
   0   6  21       25.54       31.59     46.04 o 
   2   6  21      316.70      313.23     52.07 o 
   4   6  21      210.96      211.86     60.14 o 
   6   6  21       64.10       91.81     62.45 o 
  -7   7  21        5.43      -89.07     83.85 o 
  -5   7  21    16693.48    16601.26    276.65 o 
  -3   7  21     1244.24     1294.00     74.46 o 
  -1   7  21     5445.75     5515.69     81.30 o 
   1   7  21     9824.27    10155.08    156.67 o 
   3   7  21     2428.74     2698.15     96.51 o 
   5   7  21     3121.18     3199.83    103.60 o 
  -6   8  21        0.90      -22.75     67.34 o 
  -4   8  21       61.61       66.39     79.75 o 
  -2   8  21      619.36      666.76     74.49 o 
   0   8  21      143.83      141.30     62.46 o 
   2   8  21        0.90      -69.62     55.43 o 
   4   8  21       79.25       29.25     62.29 o 
   6   8  21       67.24       29.25     65.36 o 
  -5   9  21     5564.07     6006.52    171.09 o 
  -3   9  21      248.11      216.80     97.33 o 
  -1   9  21     7139.28     7202.66    104.85 o 
   1   9  21     3849.66     4235.71    118.15 o 
   3   9  21      752.91      815.58     69.98 o 
   5   9  21     3426.57     3489.32    167.47 o 
  -4  10  21        2.72       14.53     83.44 o 
  -2  10  21        4.96       23.45     52.67 o 
   0  10  21      352.43      433.74     48.51 o 
   2  10  21       13.60      -14.92     65.72 o 
  -1  11  21     4983.73     4761.53     87.37 o 
   1  11  21     4153.44     4397.00    104.29 o 
  -8   0  22     3491.66     2871.51    206.57 o 
  -6   0  22     7612.15     7467.10    270.43 o 
  -4   0  22    11411.17    11059.16    321.93 o 
  -2   0  22      448.41      293.03    113.80 o 
   0   0  22    10717.79    10291.70    199.09 o 
   2   0  22     1090.47     1218.55    119.40 o 
   4   0  22      328.63      222.59    112.52 o 
   6   0  22    15559.02    15476.00    374.55 o 
   8   0  22     3798.55     3647.51    214.90 o 
  -9   1  22       47.39       10.21    100.89 o 
  -7   1  22      925.76      752.31     97.59 o 
  -5   1  22     1515.62     1298.64     98.66 o 
  -3   1  22        0.14      -13.64     71.72 o 
  -1   1  22      177.65      221.95     42.52 o 
   1   1  22      187.55      323.56     60.59 o 
   3   1  22        0.20       23.96     67.31 o 
   5   1  22      335.79      437.97     69.39 o 
   7   1  22       43.32       -3.33     84.94 o 
  -8   2  22      743.28      726.32    127.85 o 
  -6   2  22     8981.71     8662.11    199.48 o 
  -4   2  22     9073.54     8825.43    194.63 o 
  -2   2  22     1124.41     1138.76     55.41 o 
   0   2  22    10589.77    10690.78    125.39 o 
   2   2  22      190.12      234.53     49.00 o 
   4   2  22       36.62       46.59     55.70 o 
   6   2  22    15203.49    14967.04    211.89 o 
  -7   3  22        0.64     -119.35     79.56 o 
  -5   3  22       14.32       24.97     73.36 o 
  -3   3  22        5.49      -58.16     68.25 o 
  -1   3  22       11.08      -57.89     38.59 o 
   1   3  22      227.54      166.98     46.95 o 
   3   3  22     1522.74     1347.11     87.12 o 
   5   3  22       81.78      110.20     61.61 o 
   7   3  22       61.11       96.24     65.21 o 
  -8   4  22     1012.28      951.69    109.34 o 
  -6   4  22     5486.89     5436.53    161.96 o 
  -4   4  22    14907.67    14350.73    266.58 o 
  -2   4  22      657.77      661.36     56.43 o 
   0   4  22    10080.10     9961.40    120.11 o 
   2   4  22      192.18      149.02     48.98 o 
   4   4  22      108.65      157.19     60.68 o 
   6   4  22    14042.40    14397.23    207.51 o 
  -7   5  22      569.80      261.38     94.89 o 
  -5   5  22       69.62      177.69     80.56 o 
  -3   5  22      647.52      567.90     66.34 o 
  -1   5  22       45.53       64.98     46.33 o 
   1   5  22        2.94       50.44     47.09 o 
   3   5  22      167.37      148.00     53.51 o 
   5   5  22       88.43       85.46     66.04 o 
  -6   6  22     3135.37     3343.67    158.97 o 
  -4   6  22     8442.66     8324.28    152.01 o 
  -2   6  22      116.18       77.15     41.50 o 
   0   6  22     9761.49    10343.39    126.96 o 
   2   6  22      927.07      799.23     57.82 o 
   4   6  22       83.36       83.87     57.56 o 
   6   6  22    14150.44    14592.73    212.60 o 
  -5   7  22        3.09      109.98     65.09 o 
  -3   7  22      218.87      226.30     63.89 o 
  -1   7  22        4.82      -22.74     47.15 o 
   1   7  22      285.98      210.99     58.85 o 
   3   7  22      286.34      295.09     62.35 o 
   5   7  22       12.23       -1.82     69.58 o 
  -4   8  22     8707.38     8808.43    198.64 o 
  -2   8  22      398.62      420.49     73.49 o 
   0   8  22    11453.88    11365.42    152.02 o 
   2   8  22      388.01      408.06     67.71 o 
   4   8  22      158.14      232.21     68.25 o 
  -3   9  22       34.65        5.17     78.77 o 
  -1   9  22       40.09        2.29     46.64 o 
   1   9  22       27.09       28.33     56.94 o 
   3   9  22      622.30      571.29     70.01 o 
  -2  10  22     1555.60     1379.04     78.87 o 
   0  10  22     4920.99     5231.29    111.42 o 
  -7   1  23       27.61      -81.31    130.14 o 
  -5   1  23    18905.21    18728.75    321.99 o 
  -3   1  23     5804.38     5501.78    200.79 o 
  -1   1  23     1131.18     1130.29     59.72 o 
   1   1  23     8124.25     8484.21    112.57 o 
   3   1  23       21.92      103.11     60.61 o 
   5   1  23     2502.79     2332.07     95.85 o 
  -8   2  23      103.00      146.40     98.46 o 
  -6   2  23      102.76       84.32    118.46 o 
  -4   2  23       52.68      157.86     85.64 o 
  -2   2  23      662.69      647.88     83.43 o 
   0   2  23      405.24      442.60     47.43 o 
   2   2  23        5.06       14.76     50.67 o 
   4   2  23       17.68      -21.33     58.57 o 
   6   2  23      217.37      123.71     69.07 o 
  -7   3  23       67.44      -51.31     86.54 o 
  -5   3  23    12981.42    13750.67    263.78 o 
  -3   3  23     2087.65     1963.19    108.54 o 
  -1   3  23      391.98      330.34     45.44 o 
   1   3  23     4852.13     5072.70     91.53 o 
   3   3  23      104.03      145.69     59.19 o 
   5   3  23     3875.73     4022.81    111.89 o 
  -6   4  23       34.64        7.77     86.47 o 
  -4   4  23      135.08      286.03     89.99 o 
  -2   4  23       20.32      -85.69     75.83 o 
   0   4  23      264.16      274.47     46.21 o 
   2   4  23      337.15      253.83     52.78 o 
   4   4  23      244.42      303.42     64.88 o 
   6   4  23        0.42      -67.66     78.92 o 
  -5   5  23    17086.64    17537.38    310.46 o 
  -3   5  23     2676.71     3068.26    176.88 o 
  -1   5  23      189.43      202.59     46.34 o 
   1   5  23     8211.38     8296.97    115.76 o 
   3   5  23      553.28      631.94     59.57 o 
   5   5  23     2446.58     2510.88     98.65 o 
  -6   6  23       92.97       23.63    120.47 o 
  -4   6  23        1.20       62.45     64.71 o 
  -2   6  23        2.73      -23.83     81.61 o 
   0   6  23        2.02       -1.22     45.45 o 
   2   6  23      262.60      196.12     61.76 o 
   4   6  23      142.03       49.43     68.98 o 
  -5   7  23    18822.46    18862.14    259.75 o 
  -3   7  23     1474.18     1572.43     83.45 o 
  -1   7  23     1548.24     1546.32     78.16 o 
   1   7  23     6599.94     6777.93    118.22 o 
   3   7  23       40.21       94.10     63.99 o 
  -4   8  23       31.69      178.57     87.73 o 
  -2   8  23      183.04       -1.34    128.83 o 
   0   8  23      113.91      147.76     55.40 o 
   2   8  23       45.88      125.36     64.74 o 
  -6   0  24     5678.12     5746.64    260.41 o 
  -4   0  24    11733.96    12282.50    358.31 o 
  -2   0  24     1508.46     1870.07    163.31 o 
   0   0  24     1617.90     1331.83    264.29 o 
   2   0  24     5827.75     5878.27    472.00 o 
   4   0  24      201.85      228.33    123.85 o 
  -5   1  24       45.19       93.03     93.59 o 
  -3   1  24      203.11      119.61     88.93 o 
  -1   1  24        1.52      -91.04     61.21 o 
   1   1  24      372.00      547.19     62.03 o 
   3   1  24       15.93      -14.94    107.85 o 
   5   1  24        0.83      -11.27     82.96 o 
  -6   2  24     3695.23     4006.33    158.64 o 
  -4   2  24    14286.52    13985.30    353.51 o 
  -2   2  24       55.64       56.26     81.70 o 
   0   2  24     1978.14     1972.73     84.00 o 
   2   2  24     5639.98     5549.67    108.53 o 
   4   2  24       89.14       98.55     66.24 o 
  -5   3  24      467.91      321.03     98.88 o 
  -3   3  24      213.56      193.86     90.75 o 
  -1   3  24        8.07      -15.33     50.15 o 
   1   3  24       25.75       43.24     46.37 o 
   3   3  24       56.30       98.71     56.85 o 
   5   3  24       15.68       74.20     64.30 o 
  -6   4  24     2641.48     2691.28    146.43 o 
  -4   4  24    15397.58    15375.77    288.91 o 
  -2   4  24       53.24      -21.33     80.58 o 
   0   4  24     2508.06     2731.96     78.61 o 
   2   4  24     2764.66     2747.39    127.14 o 
   4   4  24      270.17      260.13     65.25 o 
  -5   5  24      222.47      396.75     77.21 o 
  -3   5  24       80.24      -72.60     81.48 o 
  -1   5  24      440.51      452.76     57.36 o 
   1   5  24        2.51      -13.31     47.28 o 
   3   5  24      333.73      370.07     57.55 o 
  -4   6  24     7491.34     7539.99    194.38 o 
  -2   6  24      971.83     1064.88    103.98 o 
   0   6  24      504.29      447.38     52.93 o 
   2   6  24     3312.44     3642.15    111.85 o 
  -3   7  24      381.05      434.25    142.48 o 
  -1   7  24       62.27       26.06     60.60 o 
   1   7  24       39.36       46.30     60.35 o 
  -5   1  25     8540.99     9515.94    229.73 o 
  -3   1  25     1737.36     1815.42    115.85 o 
  -1   1  25      964.40      870.24    103.36 o 
   1   1  25     8030.76     8826.06    184.20 o 
   3   1  25     2129.34     1987.04    106.75 o 
  -4   2  25       10.11       97.60     90.43 o 
  -2   2  25       76.01       -9.17    193.41 o 
   0   2  25        3.22      -15.05     46.01 o 
   2   2  25        7.36      -14.49     50.72 o 
  -3   3  25     1436.43     1374.54    234.42 o 
  -1   3  25     2057.47     2395.78    123.37 o 
   1   3  25     4092.34     4208.65     90.26 o 
   3   3  25     3364.88     3349.37     99.37 o 
  -4   4  25       39.98       -9.47     84.75 o 
  -2   4  25      674.91      665.05    102.42 o 
   0   4  25      345.18      479.63     53.52 o 
   2   4  25       39.78       -2.18     58.60 o 
  -1   5  25      798.99      766.11     99.52 o 
   1   5  25     5553.12     5740.67    103.61 o 
  -2   0  26      802.34      953.89    156.10 o 
   0   0  26      137.79      125.51    140.27 o 
  -1   1  26       66.46       28.95     94.52 o 
   1   1  26      242.19      465.67     65.99 o 
   0   2  26        0.19      -88.60     71.17 o 
                                                 
